# Supplementary material for: The impact of higher education on high quality economic development in China: A digital perspective
Source: PLoS One. 2023 Aug 9;18(8):e0289817. doi: 10.1371/journal.pone.0289817 (PMC10411800; doi:10.1371/journal.pone.0289817)
Supplement: S1 File — (XLSX) [file pone.0289817.s001.xlsx]

## Sheet: Sheet1
Year	Region	Number of regular higher educational institutions (unit)	Average number of students enrollment in higher education per 100,000 population (person)	Number of students in general universities (10,000 persons)	Number of educational personnel in regular higher educational institutions (10,000 persons)	Student-teacher ratio (number of teachers=1)	Number of full-time teachers with senior titles (10,000 persons)	Number of graduate students (person)	Intramural expenditure on R&D in higher education (10,000 yuan)	Full-time equivalent of R&D personnel (man-year)	The R&D expenditure input intensity (%)	Full-time equivalent of R&D personnel (man-year)	Number of three kinks of domestic patents granted (inventions, utility models and designs) (piece)	Industrial rationalization	Industrial advancement	Urban-rural per capita disposable income ratio	Urban-rural per capita consumption ratio	Registered unemployment rate in urban areas (%)	Energy consumption per unit of output (10, 000 tce/100 million yuan)	Volume of COD discharged (10,000 tons)	Volume of Sulphur Dioxide Emission (10,000 tons)	Green covered area as percentage of built-up area (%)	Energy conservation and environmental protection expenditure/fiscal expenditure	Total value of trade in goods/ GDP	Total investment of foreign invested enterprises (million US dollars)	Foreign exchange earnings from international tourism (million US dollars)	Government expenditure on social security and employment (100 million yuan)	Length of highways (10,000 km)	Expenditure for education (100 million yuan/10,000 persons)	Expenditure for health (100 million yuan/10,000 persons)	Popularization rate of mobile telephone(sets/100 persons)	Length of optical cable lines (km)	Broad band subscribers port of internet (10,000 ports)	Degree of digitalization of digital financial inclusion	E-commerce sales (100 million yuan)	Total telecom business (100 million yuan)	Software income (100 million yuan)	Internal expenditure on R&D expenses in the electronics and communications equipment manufacturing industry (10,000 yuan)	Marketization degree	Level of financial development	Industrialization degree	Fiscal expenditure level
2012	Beijing	89	5534	59.12	13.88	16.7	1.31	67162	1369404	31240	5.95	235493	50511	0.0311378	3.895	2.62323	2.43506	1.3	0.40145	18.65	9.38	46.2	0.0308088	1.44086	149355	5149	424.31	2.15	0.302526	0.123224	156.9	187714	1076.76	118.47	3720.31	488.9	3676.56	363909	0.249993	0.155665	8.21392	0.20612
2013	Beijing	89	5469	59.89	13.93	15.58	1.66	69773	1366460	32117	6.08	242175	62671	0.0138334	4.032	2.60593	2.33206	1.2	0.339582	17.85	8.7	47.1	0.0331052	1.34179	177105	4794.68	469.13	2.17	0.320555	0.129944	159.53	219961	1186.8	229.57	7467.6	594	4210.63	423860	0.276384	0.164008	8.20001	0.210782
2014	Beijing	89	5429	60.46	14.23	15.95	1.74	78390	1456552	33557	595	245384	74661	0.0270259	4.136	2.57232	2.31973	1.3	0.320241	16.88	7.89	49.1	0.0471548	1.1966	201027	4608	509.01	2.18	0.341801	0.148452	189.46	241643	1159.86	235.22	9012.4	686.67	4796.58	401958	0.247032	0.175183	8.2123	0.212119
2015	Beijing	91	5218	60.36	14.24	16.09	1.79	80658	1626476	34460	6.01	245728	94031	0.0267483	4.575	2.56984	2.31747	1.4	0.295595	16.15	7.12	48.4	0.0528539	0.864497	380963	4605	700.48	2.19	0.391074	0.169342	181.73	275461	1580.53	379.48	10530.5	923.36	5422.87	509198	0.234498	0.189684	8.17414	0.249307
2016	Beijing	91	5028	59.92	14.3	14.97	1.99	83469	1604357	32327	5.96	253337	100578	0.0285605	4.768	2.56723	2.2076	4.4	0.269468	6.29	1.5	48.4	0.0567181	0.730623	427371	5070	716.2	2.2	0.404269	0.181298	178.06	306658	1784.04	329.9	12026.7	593.08	6416.02	537834	0.186785	0.186399	8.11373	0.24959
2017	Beijing	92	5300	59.29	14.22	17.13	1.97	85145	1.82806e+06	35207.4	5.64154	269835	106948	0.0291427	4.894	2.5745	2.14489	1.4	0.253008	3.99	0.65	48.4	0.0671753	0.780905	486409	5129.81	795.38	2.22	0.439663	0.195018	172.85	356820	1818.04	326.02	18385.7	870.58	7836.65	560688	0.182142	0.18917	8.08055	0.243603
2018	Beijing	92	5268	59.49	14.33	16.94	2.04	88296	2.15493e+06	36545.9	6.17	267338	123496	0.0288085	5.022	2.56663	2.12552	1.4	0.239776	4.58	0.27	48.4	0.0534637	0.900264	547718	5516.39	835.65	2.23	0.467842	0.223581	186.11	377020	2059.86	420.19	18261.2	1755.46	9728.92	583541	0.19004	0.196283	8.06997	0.246419
2019	Beijing	93	5320	60.15	14.53	16.9	2.11	93250	2808088	63119	6.31	313986	131716	0.0249476	5.234	2.55286	2.11865	1.3	0.208078	4.25	0.19	48.5	0.0416849	0.81222	599561	5192.47	972.98	2.24	0.51926	0.244023	186.66	391947	2060.1	440.83	23235.9	2681.99	11983.1	632354	0.186241	0.185015	8.04591	0.209441
2020	Beijing	92	5393	60.89	15.02	16.47	2.28	101944	2623748	68308	6.44	336280	162824	0.0155896	5.297	2.50953	1.99526	2.6	0.187303	5.36	0.18	49	0.0332903	0.642861	646907	5192.47	1055.86	2.23	0.520005	0.276674	178.43	440119	2084.09	436.02	25831.8	3247.63	15737.3	656774	0.179752	0.195474	8.01566	0.19711
2012	Tianjin	55	4358	47.31	4.65	17.29	0.44	14521	403218	9544	2.8	89609	19782	0.0633532	1.152	1.95586	2.00621	3.6	0.636582	22.94	22.45	34.9	0.017959	0.566115	118913	2226.41	201.17	1.54	0.274855	0.0768578	97.8	108956	461.67	140.44	484.277	159.35	554.22	208115	0.355647	0.0771917	8.58336	0.166219
2013	Tianjin	55	4346	48.99	4.71	17.29	0.45	14959	508186	10833	2.98	100219	24856	0.0483907	1.222	1.88758	1.78576	3.6	0.545769	22.15	21.68	34.9	0.019002	0.551057	127423	2591.28	229.28	1.57	0.327206	0.0914468	89.88	130252	353.9	229.67	1053.7	183.78	711.392	258758	0.336091	0.0825647	8.6145	0.176514
2014	Tianjin	55	4283	50.58	4.7	17.45	0.46	15774	571442	11159	2.96	113335	26351	0.0555614	1.271	1.85177	1.76798	3.5	0.517901	21.43	20.92	34.9	0.0200818	0.522947	144146	2992.1	259.56	1.61	0.361798	0.112897	89.12	148839	397.65	257.11	1946.5	207.53	906.884	272844	0.273859	0.085929	8.61269	0.183424
2015	Tianjin	55	4185	51.29	4.71	17.48	0.48	16253	611820	11369	3.08	124321	37342	0.0560466	1.387	1.84509	1.77955	3.5	0.503018	20.91	18.59	36.4	0.0226151	0.430397	181328	3298.11	314.77	1.66	0.352634	0.135525	88.54	163995	470.24	398.62	3148.6	261	1007.85	275318	0.293813	0.0880145	8.61704	0.195448
2016	Tianjin	55	4058	51.38	4.62	17.69	0.47	16997	637203	10355	3	119384	39734	0.0481307	1.589	1.84848	1.78133	3.5	0.451654	4.8	2.67	37.2	0.0177406	0.381245	222594	3556.87	377.92	1.68	0.348226	0.140839	96.01	183854	724.33	339.15	3034.98	183.09	1185.85	270493	0.155923	0.0871438	8.55699	0.206841
2017	Tianjin	57	4072	51.47	4.71	18.24	0.48	16182	641421	10663.8	2.46686	103087	41675	0.0529296	1.691	1.85152	1.84816	3.5	0.422229	4.43	2.51	36.8	0.0335777	0.411019	254823	3751.47	459.58	1.65	0.30822	0.129149	101.49	204693	795.31	322.91	2629.41	300.67	1351.94	300029	0.13585	0.0933626	8.36311	0.176964
2018	Tianjin	56	4150	52.33	4.75	18.67	0.49	17172	609408	11752.3	2.62	99490.1	54680	0.0511228	1.727	1.86326	1.93646	3.5	0.423878	4.17	1.9	38	0.0214169	0.431168	290620	1109.85	505.46	1.63	0.324071	0.139378	105.7	238077	897.37	386.1	3106.01	737.82	1640.59	329565	0.125065	0.0977371	8.36451	0.164977
2019	Tianjin	56	4214	53.94	4.83	18.51	0.51	18510	524717	17267	3.28	92502	57799	0.0345291	1.804	1.85934	1.95091	3.5	0.584291	3.78	1.78	37.5	0.0681411	0.521611	310544	1182.54	550.98	1.61	0.337639	0.142859	109.15	362060	1092.6	402.11	3226.27	1194.6	2026.12	217516	0.998647	0.135271	8.47908	0.252101
2020	Tianjin	56	4430	57.22	4.96	18.69	0.54	21728	570940	17167	3.44	90640	75434	0.022455	1.888	1.85509	1.83416	3.6	0.575458	15.63	1.02	37.6	0.0192679	0.520718	306423	1182.54	518.88	1.64	0.319329	0.126525	123.4	376892	1254.63	408.74	4342.03	1584.54	2374.93	229795	0.947074	0.146027	8.54091	0.223758
2012	Hebei	113	2063	116.88	9.88	17.65	0.86	10410	95732	8285	0.92	78533	15315	0.146576	0.847	2.47879	2.33609	3.7	1.1383	134.91	134.12	41	0.0313597	0.120105	48960	544.94	470.21	16.3	0.119188	0.0445015	76.1	647544	1756	133.9	990.083	538.7	127.283	26563	0.209782	0.0341712	9.42222	0.153507
2013	Hebei	118	2108	117.44	10.11	17.54	0.91	11201	102023	8667	1	89546	18186	0.124325	0.889	2.41913	2.02925	3.7	1.04293	130.99	128.47	41.2	0.0389742	0.119565	54542	585.78	528.62	17.45	0.114933	0.0522434	81.91	808205	2049.3	242.35	1166	651.66	134.226	40058.5	0.194943	0.0395388	9.54452	0.155032
2014	Hebei	118	2098	116.43	10.23	17.28	0.96	12098	111999	9055	1.06	100946	20132	0.132509	0.921	2.37002	1.96458	3.6	0.996562	126.85	118.99	41.9	0.0413551	0.125017	62135	534.19	585.62	17.92	0.118649	0.0610119	84.36	878407	2204.74	249.86	1629.7	728.09	149.906	65069.2	0.178446	0.0451342	9.60184	0.158977
2015	Hebei	118	2141	117.92	10.28	17.46	0.99	12301	127417	10036	1.18	106975	30130	0.126419	1.022	2.36648	1.94912	3.6	1.0413	120.81	110.84	41.2	0.0501972	0.107645	73624	501.91	763.68	18.46	0.141751	0.0728509	82.63	1.03159e+06	2948.52	375.2	1440	866.46	184.466	120067	0.181688	0.0493657	9.63528	0.188961
2016	Hebei	120	2191	121.61	10.38	16.9	1	12568	159007	10682	1.2	111384	31826	0.131533	1.059	2.37008	1.94992	3.7	0.980903	25.24	55.18	40.8	0.0434414	0.0966721	84821	552.41	839.27	18.84	0.153885	0.0742861	95.33	1.17998e+06	3841.08	321.46	2416.07	623.2	210.182	127202	0.140501	0.0536319	9.59995	0.188633
2017	Hebei	121	2328	126.89	10.55	17.11	1.01	12742	210433	11831.6	1.2569	113191	35348	0.153875	1.153	2.37156	1.95525	3.7	0.943165	27.61	43.31	41.8	0.053237	0.0989568	95818	578.69	976.88	19.17	0.172297	0.0816709	100.83	1.71447e+06	4126.88	313.87	2441.13	1096.19	237.856	148866	0.126597	0.0599683	9.60171	0.195176
2018	Hebei	122	2457	134.26	10.82	17.39	1.04	13637	241757	11828	1.39	103275	51894	0.151272	1.259	2.3503	1.94393	3.3	0.893773	23.81	34.32	41.6	0.0561142	0.0990505	108665	646.67	1137.84	19.33	0.186586	0.0930959	108.46	2.11947e+06	4192.38	371.55	2556.11	2790.14	264.162	170531	0.132062	0.0616741	9.612	0.214556
2019	Hebei	122	2596	147.4	11.2	18	1.08	13846	253766	12885	1.61	111799	57809	0.139819	1.349	2.32473	1.89808	3.1	0.927089	22.38	28.69	42.3	0.0604763	0.114063	158991	740.23	1227.95	19.7	0.206404	0.0933356	109.53	2.18422e+06	4345.82	387.38	2726.32	4741.94	326.666	152885	0.148546	0.0686835	9.48653	0.236694
2020	Hebei	125	2700	160.48	11.76	17.8	1.1	15878	298119	15654	1.75	125058	92196	0.0450851	1.377	2.26429	1.83226	3.5	0.905429	127.42	16.17	42.9	0.0564426	0.122819	225402	740.23	1412.67	20.47	0.213861	0.109495	111.73	2.23011e+06	4598.22	391.92	4402.31	5971.71	170.405	334426	0.182168	0.0698458	9.56374	0.249201
2012	Shanxi	75	2351	63.73	5.81	18.01	0.29	7733	89090	6105	1.09	47029	7196	0.310293	0.611	2.8641	2.0642	3.3	1.59629	47.68	130.18	38.6	0.0319519	0.0783959	31963	720.24	354.61	13.78	0.15728	0.0508286	76.9	599659	737.36	163.5	213.497	308.49	29.9441	2297	0.428111	0.0393302	8.27001	0.227813
2013	Shanxi	78	2474	67.68	6.1	17.73	0.3	7708	123045	6034	1.23	49035	8565	0.271847	0.689	2.8001	2.13119	3.1	1.56025	46.13	125.54	40	0.0323946	0.0772166	34182	822.68	419.02	13.94	0.153448	0.0570382	85.55	599865	881.7	248.75	315.3	358.16	27.7592	10224.6	0.41416	0.0459762	8.28879	0.239248
2014	Shanxi	79	2519	71.32	6.04	18.63	0.3	8437	106856	5869	1.19	48955	8371	0.264929	0.781	2.73232	2.09347	3.4	1.55648	44.13	120.82	40.1	0.0308756	0.0781374	39119	280.73	450.72	14.04	0.143787	0.069144	91.35	677419	996.79	260.43	506.9	394.57	22.7374	10685.2	0.380622	0.0531521	8.27027	0.241765
2015	Shanxi	79	2504	74.02	5.95	18.88	0.28	8738	114327	6434	1.04	42873	10020	0.247049	1.129	2.73197	2.13155	3.5	1.49054	40.51	112.06	40.1	0.0290566	0.0716259	41107	297.1	533.45	14.1	0.171313	0.0826115	88.46	765679	1345.88	390.57	676.7	472.8	24.1541	5898.4	0.347295	0.0665414	8.25453	0.268121
2016	Shanxi	80	2439	75.63	5.98	18.13	0.29	9059	97453	6625	1.03	44147	10062	0.243322	1.195	2.71295	2.11649	3.5	1.4539	13.22	49.59	40.5	0.0336963	0.084802	42163	317.38	542.28	14.21	0.172729	0.0856175	91.42	904758	1582.89	352.96	680.313	328.73	23.9172	39764.1	0.231871	0.0696836	8.17414	0.26274
2017	Shanxi	80	2401	76.3	5.91	18.28	0.28	8910	100966	7311.4	0.98998	47694.3	11311	0.281695	1.075	2.70041	2.18471	3.4	1.26098	11.46	34.12	40.6	0.0343066	0.074729	49724	350.14	646.63	14.29	0.176829	0.0915499	98.53	1.06976e+06	1840.12	324.92	864.3	584.21	29.8862	64283	0.20303	0.0621506	8.25192	0.241906
2018	Shanxi	83	2383	76.56	5.94	17.62	0.29	9525	121134	8021.3	1.05	44592.6	15060	0.277231	1.151	2.64128	2.15758	3.3	1.20103	11.28	28.19	41.3	0.0397511	0.0816934	63011	377.98	671.65	14.33	0.190757	0.10251	106.55	1.19483e+06	1989.15	367.19	2450.22	1372.93	28.6992	88802	0.228931	0.0642819	8.2623	0.25472
2019	Shanxi	82	2515	80.2	6.01	17.9	0.3	9908	159874	10435	1.12	46853	16598	0.307492	1.161	2.57805	2.17497	2.7	1.22508	10.92	22.86	42.3	0.0480071	0.0850088	70136	409.95	711.34	14.43	0.199108	0.104856	106.92	1.27877e+06	2148.19	375.07	2136.67	2375.2	48.9207	83220	0.2295	0.0664017	8.47595	0.276669
2020	Shanxi	85	2688	84.2	6.1	17.93	0.32	11777	176834	11973	1.2	52394	27296	0.163507	1.176	2.50706	1.97587	3.1	1.18857	61.98	16.05	43.9	0.0509268	0.085349	92559	409.95	810.2	14.43	0.210132	0.124226	115.22	1.31932e+06	2322.32	383.04	2322.58	3091.7	69.2994	97980.4	0.229164	0.0668595	8.60886	0.289536
2012	Inner Mongolia	48	2042	39.14	3.81	17.59	0.23	4652	34830	3972	0.64	31819	3084	0.458429	0.98	2.9677	2.77517	3.7	1.24591	88.39	138.49	36.2	0.0384093	0.0447542	25802	771.96	435.47	16.38	0.178559	0.0722037	102.7	322219	548.74	139.78	156.607	258.51	25.3582	1026	0.343059	0.0275557	8.35326	0.215735
2013	Inner Mongolia	49	2137	39.92	3.73	17.87	0.25	5120	39587	4168	0.7	37280	3836	0.390192	1.014	2.89416	2.11938	3.7	1.04519	86.32	135.87	36.2	0.035836	0.0439126	22911	962.29	491.01	16.75	0.186098	0.0798493	107.73	352845	677.2	260.45	212.7	293.71	27.8411	668.9	0.343382	0.0289244	8.39027	0.217924
2014	Inner Mongolia	50	2156	40.64	3.77	18.17	0.26	5465	40934	4280	0.69	36435	4031	0.367712	1.057	2.84182	2.09434	3.6	1.03032	84.77	131.24	39.8	0.0367914	0.0503183	26449	1002.96	531.76	17.22	0.195088	0.0930094	105.18	399841	739.91	300.84	392	316.57	29.4602	1198	0.374117	0.0308325	8.39231	0.218342
2015	Inner Mongolia	53	2035	42.08	3.86	18.3	0.27	5382	32707	3255	0.76	38248	5522	0.382496	1.148	2.83909	2.05656	3.7	1.05342	83.56	123.09	39.2	0.0412066	0.0444689	35142	962.49	605.26	17.54	0.219889	0.105389	94.66	465966	915.95	453.66	1340.1	377.07	30.098	1727.3	0.394484	0.0352073	8.39027	0.238508
2016	Inner Mongolia	53	1937	43.67	3.93	17.37	0.27	5650	38646	3328	0.79	39480	5846	0.377045	1.175	2.84047	1.98423	3.7	1.0652	10.28	56.95	39.9	0.0353202	0.0426511	41080	1139.03	642.54	19.61	0.22782	0.116843	98.04	586203	1200.73	404	1587.57	249.64	27.9598	26797.3	0.436326	0.0402745	8.36381	0.248935
2017	Inner Mongolia	53	1969	44.81	3.96	17.47	0.28	5633	44744.7	3329.1	0.82175	33029.5	6271	0.301275	1.255	2.83455	1.94	3.6	1.2278	7.41	37.81	40.2	0.0317157	0.0581946	45979	1245.56	704.14	19.94	0.230929	0.132955	112.36	985571	1294.08	340.1	1725.5	491.17	15.728	49531.5	0.412525	0.0502851	7.93773	0.281428
2018	Inner Mongolia	53	1984	45.53	4.05	17.41	0.3	5966	66786.2	3431.8	0.75	24906	9625	0.301491	1.271	2.77512	1.93003	3.6	1.33424	6.59	36.33	40.6	0.0336793	0.0600541	44853	1272.1	707.2	20.26	0.237956	0.130314	120.14	876328	1358.38	349.76	1948.59	1270.77	11.6699	72266	0.376011	0.0489901	7.94874	0.279449
2019	Inner Mongolia	53	2053	47.2	4.13	17.64	0.32	6439	73426	4309	0.86	24897	11059	0.259826	1.27	2.66846	1.83718	3.7	1.47253	5.89	35.24	40.5	0.0302848	0.0638828	58421	1340.09	726.52	20.61	0.252576	0.133408	118.59	1.30986e+06	1372.73	362.98	2568.14	2075.81	6.26369	24271	0.365978	0.0508293	7.99463	0.296349
2020	Inner Mongolia	54	2127	48.66	4.19	17.61	0.33	7209	70423	4487	0.93	27914	17958	0.218562	1.233	2.49611	1.75726	3.8	1.46004	70.88	27.39	40.5	0.0283426	0.0604846	56084	1340.09	854.83	21.02	0.267237	0.156076	123.17	1.53862e+06	1441.34	367.4	2799.9	2584.73	14.4399	28217.4	0.347891	0.048906	8.00136	0.303584
2012	Liaoning	112	2811	93.41	9.66	17.17	0.83	26590	372531	16414	1.57	87180	21223	0.201482	0.798	2.67498	2.76634	3.6	0.946873	130.59	105.87	40.2	0.0204603	0.264452	185564	3263.69	727.71	10.56	0.166581	0.0457577	97.9	442168	1267.47	120.91	861.839	473.18	2135.7	104706	0.211502	0.0324715	9.76117	0.183471
2013	Liaoning	115	2903	96.8	9.75	17.28	0.87	28243	413586	16592	1.65	94885	21656	0.164349	0.873	2.6274	2.74716	3.4	0.798178	125.26	102.7	40.2	0.0208931	0.26053	183207	3477.14	824.03	11.1	0.153375	0.0525773	104.41	522757	1631.4	231.33	1327.6	532.06	2779.5	116504	0.191512	0.0378015	9.75875	0.190989
2014	Liaoning	116	2933	99.83	9.79	17.27	0.9	28767	423061	16730	1.52	99586	19525	0.166836	0.994	2.5987	2.63046	3.4	0.761635	121.7	99.46	40.1	0.0208838	0.244622	198641	1618	895.91	11.54	0.138708	0.0627834	103.29	634592	2083.51	272.53	1720.2	587.8	3061.37	143545	0.188425	0.0425514	9.66186	0.177475
2015	Liaoning	116	2876	100.57	9.79	17.12	0.92	29968	465524	16747	1.27	85366	25182	0.157268	1.176	2.58157	2.42952	3.4	0.745125	116.75	96.88	40.3	0.0260598	0.208447	206639	1636.5	995.1	12.04	0.140673	0.0649977	97.89	770702	2710.76	420.06	2541	729.4	3034.22	112121	0.180635	0.0541944	9.41768	0.156322
2016	Liaoning	116	2845	99.87	9.85	16.82	0.9	27714	429980	17504	1.69	87839	25104	0.135204	1.359	2.55229	2.51135	3.8	0.937074	16.67	41.12	36.4	0.0190586	0.258435	213278	1823.92	1145.49	12.06	0.146513	0.0710215	101.13	1.03531e+06	3239.53	330.21	2125.12	512.71	1890.33	91568.7	0.136741	0.0741856	8.99032	0.205758
2017	Liaoning	115	2859	98.1	9.78	17.45	0.91	29725	519637	17548.6	1.79552	88858.4	26495	0.167129	1.376	2.5455	2.35272	3.8	0.912674	16.3	34.9	40.7	0.0218325	0.287257	315850	1778.06	1340.54	12.27	0.150292	0.0780682	108.85	1.17439e+06	3118.77	313.57	2601.51	873.25	1990.15	125135	0.144577	0.0750088	8.79876	0.20844
2018	Liaoning	115	2866	96.32	9.72	17.18	0.93	30997	581977	19324.4	1.82	95317.4	35149	0.175549	1.375	2.5479	2.30884	3.9	0.881718	13.46	32.12	39.9	0.0176499	0.299566	377494	1739.58	1463.57	12.3	0.152384	0.0817106	111.96	1.3547e+06	3240.31	375.01	3638.43	1774.96	1509.57	158701	0.125976	0.0733389	8.798	0.210849
2019	Liaoning	115	3136	104.11	9.81	18.46	0.96	33069	655590	22849	2.04	99880	40037	0.431826	1.393	2.46939	2.27386	4.2	0.953413	13.11	26.31	40.8	0.022581	0.291677	402830	1739.03	1441.3	12.48	0.164223	0.0852326	112.22	1.49979e+06	3270.73	387.77	4112.04	2723.21	1759.98	176743	0.128629	0.0798131	8.93722	0.230639
2020	Liaoning	114	3487	114.08	9.79	19.63	0.99	36881	697832	25234	2.19	111931	60185	0.133257	1.429	2.31381	2.01842	4.6	0.945612	124.75	20.64	41.7	0.0162849	0.260438	415731	1739.03	1658.63	13.09	0.174183	0.0971845	114.43	1.64488e+06	3305.19	386.33	4326.02	3388.94	1921.82	205223	0.127231	0.082202	8.95609	0.239466
2012	Jilin	57	2889	57.9	6.25	17.2	0.54	15497	206531	14691	0.92	49961	5930	0.323061	1.257	2.21393	2.36229	3.7	0.790925	78.75	40.35	33.9	0.0460707	0.129869	23890	494.77	304	9.32	0.167179	0.0594366	82.1	243389	635.58	133.99	109.342	240.62	261.943	4263	0.221342	0.0421802	8.57282	0.206981
2013	Jilin	58	3033	59.95	6.3	17.33	0.57	17088	201012	12968	0.92	48008	6219	0.271909	1.289	2.18086	2.11893	3.7	0.662635	76.12	38.15	31.4	0.0462072	0.122625	31779	552.37	360.19	9.42	0.158205	0.0680322	86.22	265265	695	224.97	159.6	269.63	319.574	4758.5	0.241096	0.0492933	8.5897	0.210388
2014	Jilin	58	3168	61.83	6.29	17.66	0.58	16980	214631	13869	0.95	49774	6696	0.25721	1.286	2.1538	2.10768	3.4	0.620149	74.3	37.23	35.8	0.0481593	0.117402	33328	583.9	390.2	9.6	0.154088	0.0781378	94.91	310694	805.95	254.75	545.2	297.54	381.282	9280.9	0.222856	0.0492931	8.57754	0.211057
2015	Jilin	58	3169	63.27	6.3	17.74	0.61	18072	226777	14886	1.01	49276	8878	0.227679	1.279	2.19857	2.04622	3.5	0.499178	72.42	36.29	36.1	0.0365857	0.0836058	35230	724.14	462.28	9.73	0.182767	0.0940719	91.22	394073	987.18	413.47	515.9	351.13	440.509	7956.5	0.233092	0.0485738	8.64506	0.228761
2016	Jilin	60	3048	64.23	6.34	17.05	0.64	17445	164065	14349	0.94	48252	9995	0.228707	1.383	2.1884	2.01297	3.5	0.466001	8.03	14.4	35	0.0340594	0.0829473	35606	791.21	497.59	10.25	0.194663	0.106591	97.14	411279	1560.71	323.59	504.661	264.31	511.087	13317.6	0.179643	0.0495506	8.70001	0.242684
2017	Jilin	62	3038	64.39	6.34	17.84	0.66	18678	194558	14302.8	0.837254	45530.2	11090	0.262005	1.459	2.1868	1.95062	3.5	0.460436	7.89	12.27	35.8	0.0308987	0.0837754	38874	765.79	550.8	10.39	0.201144	0.110538	105.57	429755	1761.08	310.72	538.045	486.1	583.708	10900.5	0.17275	0.0518317	8.69467	0.249303
2018	Jilin	62	3131	65.83	6.35	17.98	0.67	18220	224471	15009.4	0.76	36375.7	13885	0.222383	1.491	2.19465	2.06847	3.5	0.464357	8.06	8.96	37.6	0.0318742	0.0907766	49009	685.85	634.1	10.54	0.206852	0.113213	110.98	872629	1526.74	378.46	553.126	1077.8	667.113	8483	0.16722	0.0517957	8.69333	0.251389
2019	Jilin	62	3373	70.01	6.26	18.96	0.68	19177	285928	19524	1.27	42323	15579	0.138986	1.525	2.16249	2.04199	3.1	0.608179	7.65	9.84	39.2	0.0376187	0.111207	64297	614.96	687.78	10.67	0.204465	0.115069	107.69	791002	1686.62	379.62	596.785	1769.31	396.644	9721	0.188588	0.0714516	8.02027	0.335421
2020	Jilin	64	3707	72.7	6.37	19.36	0.71	22578	290039	22560	1.3	44472	23951	0.216167	1.487	2.07855	1.82266	3.4	0.583666	56.25	6.84	40.4	0.0318693	0.103796	70774	614.96	818.75	10.78	0.219546	0.125135	119.22	909123	1651.18	385.29	525.848	2119.9	441.339	14037.2	0.191969	0.0732009	8.0206	0.335234
2012	Heilongjiang	79	2441	70.45	7.75	16.19	0.69	16643	312084	14926	1.07	65118	20268	0.209873	0.744	2.25816	2.2707	4.2	0.931799	149.88	51.43	36	0.033063	0.17331	22247	835.48	458.2	15.91	0.146292	0.046544	69.5	398743	771.67	135.89	140.216	297.38	106.993	1991	0.330521	0.0342108	8.27155	0.23164
2013	Heilongjiang	80	2529	71.79	7.72	16.19	0.71	18263	363450	15267	1.15	62660	19819	0.157439	0.789	2.22521	2.18354	4.4	0.819998	144.73	48.91	36	0.0343555	0.166577	22794	604.36	542.33	16.02	0.136738	0.051964	78.76	434223	865.2	242.97	364.4	338.16	118.216	2934.6	0.296995	0.0399588	8.38891	0.233082
2014	Heilongjiang	80	2555	73.06	7.7	16.19	0.73	20456	350330	14701	1.07	62648	15412	0.127457	0.946	2.16292	2.10302	4.5	0.794913	142.39	47.22	36	0.0324877	0.15889	23983	563.56	602.68	16.25	0.140227	0.065219	90.21	498303	1044	264.41	210.8	385.92	133.308	3850.2	0.311649	0.0453942	8.36753	0.228349
2015	Heilongjiang	81	2518	73.52	7.61	16.23	0.74	18909	409371	14828	1.05	56598	18943	0.111535	1.286	2.18143	2.04399	4.5	0.73616	139.27	45.63	35.8	0.0386802	0.0867636	22302	395.33	728.73	16.32	0.155755	0.0776311	87.36	550690	1308.82	409.72	515.9	459.29	150.669	5208.8	0.290094	0.0538264	8.33375	0.266557
2016	Heilongjiang	82	2427	73.59	7.49	15.2	0.75	19261	449414	14211	0.99	54942	18046	0.102756	1.478	2.17512	1.92545	4.2	0.719481	19.79	21.86	35.4	0.0268348	0.071401	28280	458.05	732.41	16.45	0.161383	0.0810165	90.69	615654	1964.94	350.97	299.31	320.28	167.976	14482.9	0.241569	0.0561936	8.28046	0.274751
2017	Heilongjiang	81	2403	73.42	7.39	15.51	0.75	19086	367298	13562.3	0.904882	47406.3	18221	0.0847229	1.656	2.16707	1.83105	4.2	0.707931	16.55	18.37	35.5	0.0416282	0.0804611	33669	479.58	928.55	16.6	0.168611	0.0874287	96.53	1083490	1937.24	323.77	673.708	597.31	189.588	9518	0.210397	0.0565062	8.22443	0.291843
2018	Heilongjiang	81	2405	73.21	7.35	15.31	0.78	19239	501664	15255.7	0.83	37154.7	19435	0.0864756	1.784	2.11468	1.8425	4	0.698953	15.53	14.61	36	0.0329481	0.106925	42747	537.06	1024.09	16.71	0.163625	0.0904719	101.6	1.06384e+06	2113.15	372.28	593.265	1131.53	48.2541	4553	0.173943	0.0578549	8.22684	0.285837
2019	Heilongjiang	81	2531	77.82	7.42	15.97	0.81	20513	512229	20744	1.08	44394	19989	0.0337243	1.846	2.06548	1.77392	3.5	0.853175	15.87	13.49	36.4	0.0421146	0.137379	46046	645.93	1113.27	16.87	0.170547	0.096596	104.74	1.2741e+06	2181.08	382.41	599.087	1732.45	55.8999	7682	0.196554	0.071786	8.16934	0.368154
2020	Heilongjiang	80	2695	82.56	7.52	16.03	0.83	22845	559542	21290	1.26	44205	28475	0.0424773	1.945	1.92448	1.65028	3.4	0.84134	149.17	14.32	36.9	0.0404209	0.111939	168558	645.93	1350.85	16.81	0.177364	0.126518	120.7	1.49973e+06	2127.48	380.09	687.188	2092.5	46.2002	6442.1	0.20053	0.076877	8.25114	0.397811
2012	Shanghai	67	3481	50.66	7.33	16.93	0.68	33189	616955	21171	3.37	153361	51508	0.0242204	1.591	2.35675	2.17043	3.1	0.562992	24.26	22.82	38.3	0.0131883	1.36557	413768	5493.23	443.01	1.25	0.270509	0.0822593	128.2	266173	1491.5	111.94	2841.58	447.09	2086.24	428590	0.331643	0.120039	9.18728	0.207317
2013	Shanghai	68	3421	50.48	7.34	17.14	0.71	34148	714958	21799	3.6	165755	48680	0.0107774	1.784	2.33642	2.49285	4	0.520026	23.56	21.58	38.4	0.0124608	1.25256	457933	5244.7	468.01	1.26	0.27759	0.0877941	132.52	317956	1374.6	230.3	4422.6	533.16	2538.99	647380	0.269222	0.127747	9.18973	0.207562
2014	Shanghai	68	3348	50.66	7.34	17.02	0.73	36013	716015	22198	3.66	168173	50488	0.0186352	1.912	2.30469	2.37397	4.1	0.470347	22.44	18.81	38.4	0.0157045	1.21565	530467	5601.85	498.13	1.29	0.281974	0.107317	135.74	407678	1404.49	241.88	12437	595.48	2899.35	687137	0.241889	0.142793	9.15578	0.208906
2015	Shanghai	67	3330	51.16	7.36	16.74	0.75	37289	866479	23283	3.73	171798	60623	0.0229261	2.183	2.28235	2.28736	4	0.435092	19.88	17.08	38.5	0.0168536	1.11372	661273	5860.44	543.16	1.32	0.312172	0.123458	129.69	475025	1464.79	374.54	12879.4	778.76	3381.35	725164	0.254679	0.162776	9.10431	0.246445
2016	Shanghai	64	3327	51.47	7.34	16.11	0.78	39212	936117	23892	3.82	183932	64230	0.0251927	2.474	2.26066	2.33478	4.1	0.398955	7.88	6.5	38.6	0.0194264	1.02248	734246	6419.2	988.81	1.33	0.340888	0.15529	130.44	532551	1595.66	309.94	16037.7	509.97	3815.86	774131	0.180242	0.166722	9.03014	0.245538
2017	Shanghai	64	3498	51.49	7.39	16.82	0.82	40425	1.09195e+06	24624.6	3.9995	183462	72806	0.0206625	2.445	2.24963	2.33858	3.9	0.37156	6.52	1.38	39.1	0.0297657	1.04958	798239	6698.65	1061.03	1.33	0.354461	0.167145	136.4	582874	1810.2	330.31	15342.3	693.79	4341.48	711730	0.197472	0.174142	9.00233	0.246389
2018	Shanghai	64	3517	51.78	7.51	16.34	0.85	42499	1.24913e+06	28323.1	4.16	188138	92460	0.0204784	2.466	2.2398	2.30483	3.5	0.350491	6.21	1.11	36.2	0.0279457	1.04421	884911	7261.39	933.38	1.31	0.370905	0.189947	153.57	617611	1871.82	440.26	17412	1436.34	4836.86	649329	0.198578	0.180597	9.00332	0.255556
2019	Shanghai	64	3582	52.66	7.72	15.94	0.9	45467	1548140	38725	4	198646	100587	0.0217653	2.716	2.21765	2.15029	3.6	0.306537	5.56	0.75	36.8	0.0225044	0.892983	955229	8243.51	999.77	1.3	0.40133	0.198888	165.06	672080	2028.61	462.23	20462.4	2240.43	5911.9	863402	0.202669	0.171279	9.07978	0.214368
2020	Shanghai	63	3722	54.07	7.9	16.25	0.94	51587	1443403	45288	4.17	228621	139780	0.0219504	2.751	2.18948	2.02934	3.7	0.286807	7.29	0.54	37.3	0.0224485	0.897978	1033395	8243.51	980.56	1.29	0.402166	0.219076	171.99	697997	2322.04	450.08	23624.8	2824.19	6571.32	1.20569e+06	0.200432	0.186462	9.08296	0.209354
2012	Jiangsu	153	2786	167.12	16.36	15.45	1.2	37998	730438	20880	2.38	401920	269944	0.0819886	0.859	2.37435	2.17518	3.1	0.533681	119.7	99.2	42.2	0.027581	0.639867	625000	6299.72	557.77	15.41	0.166331	0.0514951	94.6	1.56782e+06	2892.37	109.94	3842.87	914.62	4167.02	1383896	0.215806	0.0563559	10.7333	0.130002
2013	Jiangsu	156	2814	168.45	16.62	15.48	1.27	39936	807411	22189	2.51	466159	239645	0.0677036	0.918	2.336	2.06918	3	0.488759	114.89	94.17	42.4	0.0293878	0.570885	666376	2379.89	631.15	15.61	0.17517	0.0580884	100.03	1735687	3063.2	224.3	7173.1	1133.21	5177.27	1.45744e+06	0.20751	0.0639094	10.7952	0.130511
2014	Jiangsu	159	2858	169.86	16.05	16.24	1.34	41512	884383	23082	2.54	498801	200032	0.0807494	0.972	2.29616	1.9861	3	0.458807	110	90.47	42.6	0.0280651	0.531861	718131	3032.71	709.59	15.75	0.181724	0.067737	101.39	2.08101e+06	3503.32	246.02	6234.6	1321.33	6172.59	1671321	0.220415	0.0688864	10.7936	0.130169
2015	Jiangsu	162	2896	171.57	16.23	16.54	1.41	42601	913873	23875	2.57	520303	250290	0.0732017	1.017	2.28658	1.93797	3	0.433194	105.46	83.51	42.8	0.0318397	0.484618	782154	3527.29	838.06	15.88	0.210008	0.078089	100.21	2.51154e+06	4697.26	382.84	5193.5	1800.47	7062.38	1.72082e+06	0.211882	0.070092	10.7891	0.138164
2016	Jiangsu	166	2937	174.58	16.57	15.34	1.46	43526	1000025	26350	2.66	543438	231033	0.0742069	1.092	2.28059	1.83203	3	0.403291	57.85	57.8	42.9	0.0285625	0.437133	879868	3803.62	897.93	15.73	0.219895	0.0850459	102.5	2.9395e+06	5676.85	322.8	5351.93	1206.6	8165.6	1.96102e+06	0.14512	0.0716543	10.7769	0.128985
2017	Jiangsu	167	3045	176.79	16.86	15.65	1.57	45627	1.09584e+06	27062.8	2.63101	560002	227187	0.0729396	1.091	2.27696	1.77602	3	0.368022	53.03	38.32	43	0.027502	0.464519	965819	4194.72	1043.4	15.85	0.23502	0.0937338	109.69	3.24841e+06	6531.73	324.69	6576.55	2066.5	8936.45	2297960	0.143366	0.0723852	10.7236	0.123688
2018	Jiangsu	167	3143	180.63	17.06	15.68	1.64	47239	1.26442e+06	27862	2.7	560263	306996	0.0703575	1.114	2.26433	1.77835	3	0.341648	48.8	31.68	43.1	0.0272781	0.474471	1056042	4648.36	1316.55	15.87	0.243377	0.100085	121.65	3.51178e+06	7131.47	408.62	8659.91	4814.66	8833.19	2634896	0.128491	0.0739443	10.7293	0.125896
2019	Jiangsu	167	3311	187.41	17.52	15.8	1.75	49925	1554530	42574	2.79	635279	314395	0.066291	1.169	2.25164	1.76842	3	0.326463	47.41	28.46	43.4	0.0296472	0.435878	1173515	4743.56	1416	15.99	0.261405	0.10698	125.97	3.67924e+06	7248.96	422.92	9873.81	7545.4	9779.31	3059235	0.129231	0.074632	10.7384	0.126201
2020	Jiangsu	167	3653	201.47	18.08	16.07	1.85	56828	1539591	44771	2.93	669084	499167	0.0486184	1.22	2.19448	1.81428	3.2	0.318076	120.78	11.26	43.5	0.0246244	0.431663	1369729	4743.56	1779.31	15.81	0.283889	0.118847	116.78	3.99007e+06	7224.86	421.7	13189.1	9188.72	10818.1	4.11123e+06	0.134394	0.0802695	10.8231	0.133194
2012	Zhejiang	102	2288	93.23	8.38	17.05	0.72	15041	447182	13429	2.08	278110	188463	0.0555092	0.923	2.14134	2.11062	3	0.521448	78.62	62.58	39.9	0.0186694	0.568878	217810	5151.74	345.44	11.36	0.154417	0.05381	117.9	1.0178e+06	2250.42	107.07	2866.69	809.89	1355.34	486560	0.260015	0.0778415	10.505	0.120059
2013	Zhejiang	102	2363	95.96	8.54	17.02	0.76	15519	472812	13960	2.18	311042	202350	0.0459738	0.961	2.11958	1.97251	3	0.493689	75.51	59.34	40.3	0.0207464	0.550793	240408	5392.93	397.06	11.54	0.164258	0.060638	128.62	1.15645e+06	2447.4	222.12	4305.2	955.58	1898.84	766894	0.256189	0.073807	10.5856	0.125289
2014	Zhejiang	104	2408	97.82	8.74	16.76	0.8	16465	497563	14074	2.26	338398	188544	0.0570521	0.956	2.08502	1.87902	3	0.468623	72.54	57.4	40.8	0.0233837	0.542886	262881	5753.48	435.54	11.64	0.175041	0.0736503	133.82	1.65697e+06	2632.62	230.71	4764.1	1143.87	2437.62	961763	0.253961	0.0703059	10.6174	0.128434
2015	Zhejiang	105	2414	99.11	8.87	16.51	0.85	17037	561427	16149	2.36	364710	234983	0.0567568	1.025	2.0693	1.77935	2.9	0.457254	68.32	53.78	40.6	0.0252619	0.503634	291813	6788.47	541.7	11.8	0.21135	0.0811195	131.5	2072207	4768.88	373.77	5581.2	1613.54	3037.41	1.15978e+06	0.262637	0.0689331	10.6254	0.154967
2016	Zhejiang	107	2355	99.61	9.02	15.26	0.88	17726	546516	17714	2.43	376553	221456	0.0509976	1.103	2.06582	1.73211	2.9	0.429109	27.76	13.33	41	0.0231422	0.473137	319870	3127.59	631.19	11.91	0.214102	0.0893347	129.27	2287947	4720.62	308.66	6846.78	1116.48	3600.02	1.371e+06	0.196009	0.0683515	10.5998	0.147599
2017	Zhejiang	107	2345	100.23	9.27	15.12	0.92	18634	621870	20018.7	2.44617	398091	213805	0.0529596	1.171	2.05406	1.76442	2.7	0.406233	23.28	11.18	40.4	0.0252513	0.49288	373415	3586.44	801.78	12.01	0.231791	0.0946791	134.18	2776879	5455.12	322.66	6831.28	1794.18	4340.42	1.55617e+06	0.184213	0.0728361	10.5954	0.145462
2018	Zhejiang	108	2370	101.94	9.45	15.29	0.95	20571	723646	20710.9	2.57	458038	284621	0.0523443	1.214	2.03553	1.75563	2.6	0.385696	21.75	8.69	41.2	0.0225679	0.509118	445788	2595.79	914.93	12.07	0.250673	0.0998246	144.83	3.0212e+06	5970.97	421.07	8846.51	4101.33	5200.61	1741333	0.155357	0.0801873	10.6112	0.153558
2019	Zhejiang	108	2509	107.47	9.96	15.75	1.01	20766	929999	26832	2.68	534724	285342	0.0447256	1.296	2.01439	1.75667	2.5	0.35914	20.62	7.78	41.5	0.0268128	0.494802	500693	2668.24	1073.94	12.18	0.276814	0.11539	149.34	3.26529e+06	6284.4	439.16	11482	6717.01	6109.89	1875188	0.163179	0.0786506	10.7297	0.161231
2020	Zhejiang	109	2704	114.87	10.41	15.73	1.08	23644	1036020	28851	2.88	582981	391700	0.00789718	1.364	1.96364	1.67925	2.8	0.381655	53.22	5.15	42.2	0.0218796	0.521529	589264	2668.24	1130.02	12.31	0.29083	0.129692	132.96	3.49788e+06	6031.51	429.98	12124.5	8309.99	7037.65	2.2272e+06	0.169564	0.085713	10.778	0.156036
2012	Anhui	118	2101	102.3	7.54	18.74	0.43	11719	243774	11867	1.64	103047	43321	0.222538	0.765	2.64873	2.70189	3.7	0.659883	92.43	51.96	38.8	0.0241151	0.144076	39962	1562.67	459.19	16.52	0.120097	0.0534276	60.5	607097	1063.77	122.31	958.074	372.23	75.2332	124387	0.249213	0.0357714	9.58287	0.23013
2013	Anhui	117	2203	105.21	7.62	18.78	0.44	12956	299400	12163	1.85	119342	48849	0.191244	0.799	2.57503	2.02685	3.4	0.608237	90.27	50.13	39.9	0.0249259	0.146603	41612	1660.42	533.64	17.38	0.123011	0.0604208	65.65	710745	1124.6	224.45	1355.1	476.44	99.5709	172937	0.229758	0.0473651	9.69233	0.226201
2014	Anhui	118	2245	108.05	8.03	18.87	0.45	13851	265836	12343	1.89	129319	48380	0.182929	0.842	2.50494	2.01824	3.2	0.576102	88.56	49.3	41.2	0.0224609	0.144894	48026	1840.26	575.82	17.44	0.123907	0.0708688	69.31	817239	1175.7	272.22	2108.4	549.18	145.325	221042	0.225064	0.050334	9.78482	0.223711
2015	Anhui	119	2309	113.07	7.94	19.13	0.49	15401	272859	13541	1.96	133558	59039	0.157395	0.98	2.48923	1.92013	3.1	0.558993	87.11	48.01	41.2	0.023827	0.135418	106486	2262.87	691.54	18.69	0.142527	0.0807852	68.17	972903	2211.53	381.23	2444.3	707.27	205.582	328161	0.211888	0.0562038	9.85624	0.238076
2016	Anhui	119	2259	114.5	8.04	18.44	0.51	15988	270246	12695	1.97	135829	60983	0.153223	1.068	2.48771	1.90587	3.2	0.518813	33.84	27.2	41.7	0.0241972	0.120865	67256	2542.36	761.59	19.76	0.150981	0.0795823	70.1	1.36013e+06	2527.33	338.54	2894.69	489.54	260.031	426155	0.201107	0.0592479	9.89535	0.22628
2017	Anhui	119	2250	114.74	8.13	18.52	0.54	16570	325563	12665.8	2.05286	140452	58213	0.154871	1.137	2.48001	1.86747	2.9	0.481864	32.39	19.54	42.2	0.032019	0.135	86641	2880.78	862.53	20.33	0.16756	0.0986858	78.09	1.79959e+06	2872.24	324.48	3299.53	831.8	341.124	540584	0.211436	0.0622992	9.84602	0.229618
2018	Anhui	119	2245	113.91	8.21	18.21	0.58	17699	381593	14435.4	2.16	147149	79747	0.157006	1.226	2.45734	1.68831	2.8	0.443066	34.61	16.27	42.5	0.0318495	0.138582	112984	3187.57	954.67	20.88	0.183223	0.103209	87.54	2.1611e+06	3373.97	393.79	4864.41	2260.95	456.051	655013	0.193015	0.0714004	9.87411	0.219022
2019	Anhui	120	2447	124.12	8.34	19.16	0.61	18057	427124	21066	2.03	175318	82524	0.157786	1.266	2.43513	1.63494	2.6	0.373714	34.19	15.1	42.7	0.0422228	0.127751	165643	3387.69	1084.06	21.83	0.200625	0.11283	91.8	2.25249e+06	3481.29	406.11	5569.61	4006.72	669.767	721320	0.186451	0.0630652	9.78476	0.199176
2020	Anhui	120	2702	136.85	8.7	20.01	0.67	18341	800888	23928	2.28	194688	119696	0.0957376	1.265	2.37316	1.50981	2.8	0.379981	118.6	10.86	42	0.0255339	0.140346	322704	3387.69	1173.07	23.65	0.206693	0.124753	98.74	2.37126e+06	3543.65	408.38	6281.06	5053.59	784.482	1.01903e+06	0.203008	0.0645982	9.82266	0.193213
2012	Fujian	86	2301	70.14	6.25	17.2	0.45	9414	79281	6326	1.38	114492	30497	0.0885631	0.763	2.52361	2.51192	3.6	0.567738	66	37.13	42	0.0186385	0.499629	145744	4225.67	205.28	9.47	0.146394	0.0484223	108.8	569906	1439.84	126.79	870.906	514.22	1005.79	353773	0.315315	0.0573705	9.63776	0.132348
2013	Fujian	87	2435	73.05	6.47	17.31	0.48	10065	110845	7124	1.44	122544	37511	0.0779461	0.758	2.47032	2.05932	3.6	0.511695	63.9	36.1	42.8	0.0190954	0.47952	156516	4573.38	240.66	9.95	0.147982	0.0577169	114.02	654370	1439.4	247.85	1710.5	624.34	1014.01	426919	0.288703	0.0645449	9.68782	0.14033
2014	Fujian	88	2513	74.85	6.58	17.38	0.49	10828	114002	7558	1.48	135866	37857	0.085828	0.754	2.42862	2.00834	3.5	0.503414	62.98	35.6	42.8	0.0186893	0.453023	173245	4911.8	258.71	10.12	0.160862	0.0740532	112.37	738003	1618.68	265.76	2098.9	694.26	1515.48	514937	0.27973	0.0667574	9.7258	0.13746
2015	Fujian	88	2508	75.85	6.72	16.99	0.51	10902	153655	9915	1.51	126572	61621	0.0809082	0.812	2.41246	1.96644	3.7	0.456624	60.94	33.79	43	0.0238831	0.404791	196713	5561.4	341.77	10.46	0.190138	0.0881501	108.2	831927	2335.32	392.01	2325.2	860.61	1827.17	610491	0.30467	0.0713092	9.75499	0.154026
2016	Fujian	88	2438	75.64	6.75	15.79	0.5	11888	271554	10673	1.59	132155	67142	0.0780922	0.87	2.40109	1.93678	3.9	0.417763	28.88	24.16	43.3	0.0304884	0.361564	226315	6625.69	348.99	10.68	0.196492	0.0940189	107.36	1.02565e+06	2482.29	306.7	2399.31	588.52	2157.9	767091	0.220313	0.072279	9.75626	0.148397
2017	Fujian	89	2352	75.1	6.83	15.95	0.56	11888	366909	11960.1	1.68148	140325	68304	0.0888517	0.942	2.38757	1.8553	3.9	0.390124	26.07	11.95	43.7	0.0257571	0.3588	260721	7588.03	394.56	10.8	0.207186	0.103429	109.82	1.27063e+06	2861.77	314.47	2872.79	908.95	2496.52	1.02756e+06	0.215496	0.0728169	9.76123	0.145551
2018	Fujian	89	2355	77.24	7.07	16.12	0.59	12147	436714	13250.7	1.8	160922	102622	0.0883096	0.926	2.36356	1.88352	3.7	0.366746	26.52	10.85	44.3	0.0256669	0.346371	278698	2828.21	468.15	10.89	0.225404	0.107627	115.54	1.54778e+06	3244.96	407.76	3480.96	2026.23	2890.05	1288020	0.210676	0.0720896	9.76824	0.134976
2019	Fujian	90	2577	86.12	7.39	16.66	0.63	13155	562900	16127	1.78	171452	98955	0.0983115	0.98	2.33136	1.90067	3.5	0.323576	25.16	12.54	44.5	0.0353589	0.31423	297471	3398.45	507.89	10.98	0.234117	0.113067	118.81	1.55675e+06	3232.05	420.25	4477.93	3235.45	2971.87	1310551	0.190261	0.0717184	9.81864	0.119777
2020	Fujian	89	2866	94.72	7.71	17.11	0.66	15417	606206	18997	1.92	185622	145928	0.0591604	1.025	2.25862	1.86589	3.8	0.316719	62.3	7.88	44.6	0.0299879	0.319839	315255	3398.45	572.34	11.01	0.247914	0.125441	114.09	1.54888e+06	3370	409.82	5082.18	3908.46	2274.9	1482043	0.183874	0.0756106	9.844	0.118807
2012	Jiangxi	88	2295	85.11	7.16	17.37	0.5	7086	85676	4978	0.88	38152	7985	0.158531	0.649	2.47871	2.49049	3	0.558575	74.83	56.77	46	0.0221614	0.16289	53857	484.73	323.06	15.06	0.139008	0.0489721	57.3	472608	719.32	123.92	641.843	278.74	54.6686	32564	0.21707	0.0319024	8.88419	0.233165
2013	Jiangxi	92	2381	86.18	7.44	17.74	0.53	7853	95126	4612	0.94	43512	9970	0.141972	0.665	2.43371	2.03351	3.2	0.526225	73.45	55.77	45.1	0.0213728	0.157929	58770	525.08	378.84	15.21	0.148465	0.0585657	62.07	478613	868.6	230.78	739.5	338.29	65.0215	75561	0.193267	0.0376678	9.00282	0.240823
2014	Jiangxi	95	2527	91.64	7.6	18.05	0.55	8122	100738	5390	0.97	43469	13831	0.141359	0.704	2.40279	2.006	3.3	0.51258	72.01	53.44	44.6	0.0175471	0.167033	67025	556.87	422.35	15.55	0.158866	0.0755469	64.69	584039	975.14	280.18	983.3	394.38	76.1233	86098.8	0.209095	0.0470708	9.10454	0.247075
2015	Jiangxi	97	2654	98.45	7.89	18.07	0.58	8829	103843	5743	1.04	46548	24161	0.126218	0.801	2.37903	1.97179	3.4	0.503654	71.56	52.81	44.1	0.0198139	0.157908	72578	567	510.18	15.66	0.176872	0.0889164	66.37	593135	1693.24	379.14	1990	550.37	86.3578	148685	0.204611	0.0515254	9.20442	0.263849
2016	Jiangxi	98	2698	103.9	7.7	17.29	0.51	9008	103038	6040	1.13	50620	31472	0.115975	0.9	2.36225	1.93855	3.4	0.471917	37.84	45.8	43.6	0.0255295	0.143727	77738	584.54	582.23	16.19	0.188808	0.0975801	68.39	683454	2055.59	341.08	2288.08	386.54	87.0067	178692	0.169542	0.0547219	9.29936	0.249603
2017	Jiangxi	100	2676	104.83	8.01	18.03	0.53	9132	135412	6674.6	1.22873	61896.7	33029	0.122765	0.946	2.35599	1.94972	3.3	0.448459	31.95	31.72	45.2	0.0280546	0.149637	80797	629.92	663.93	16.23	0.208506	0.109198	74.62	1.54083e+06	1985.92	324.38	2871.04	661.48	106.618	285236	0.170362	0.0549877	9.29551	0.255493
2018	Jiangxi	102	2771	105.44	8.15	18.06	0.54	10085	159222	6818.1	1.41	85255.2	52819	0.118463	1.067	2.3388	1.90718	3.4	0.422383	31.68	24.94	45.9	0.028681	0.145044	87720	745.38	761.06	16.19	0.233638	0.12973	87	1.77286e+06	2032.68	394	2817.87	1609.18	152.939	391781	0.166481	0.0647084	9.36134	0.257793
2019	Jiangxi	103	3010	113.5	8.49	18.41	0.56	10615	245564	8295	1.55	105593	59140	0.0688094	1.09	2.31362	1.81762	2.9	0.390387	32.22	22.71	45.5	0.030419	0.141801	100985	865.38	817.76	20.91	0.254318	0.139723	89.09	1.87945e+06	2369.5	400.97	2968.47	2838.5	181.957	542460	0.167663	0.0639402	9.4744	0.257974
2020	Jiangxi	105	3424	124.2	9.06	18.78	0.59	13255	248617	8461	1.68	124326	80239	0.053052	1.116	2.27054	1.62999	3.2	0.381783	101.48	10.25	46.4	0.0327041	0.155787	133086	865.38	865.65	21.06	0.270766	0.142146	94.04	2.14673e+06	2532.85	398.52	3294.16	3537.88	215.784	792412	0.179773	0.0688905	9.57088	0.259778
2012	Shandong	136	2238	165.85	14.24	17.08	1	22707	289023	16075	2.04	254013	75496	0.174454	0.829	2.5769	2.43494	3.3	0.777779	192.12	174.88	42.1	0.0261528	0.309918	158114	2923.65	596.48	24.46	0.135126	0.043563	78.7	649971	2144.86	117.68	2595.65	797.48	1733.94	481267	0.211867	0.0358625	10.5354	0.118059
2013	Shandong	139	2304	169.85	14.22	17.31	1.01	22427	334182	17588	2.15	279331	76976	0.145089	0.896	2.51539	2.4205	3.2	0.640192	184.57	164.5	42.6	0.0318159	0.298873	176491	2731.2	681.98	25.28	0.143615	0.0498522	85.62	811453	2537	228.32	4111.4	946.39	2264.05	564242	0.193252	0.0401156	10.6082	0.121107
2014	Shandong	141	2421	179.67	14.39	17.77	1.04	23332	331474	20852	2.19	286352	72818	0.152364	0.955	2.45935	2.30119	3.3	0.614388	178.04	159.02	42.8	0.0232218	0.286256	199227	2330.1	763.53	25.95	0.148965	0.0617527	88.5	999449	2949.1	259.08	5029.2	1066.84	3088.68	633165	0.191757	0.0425029	10.6154	0.120776
2015	Shandong	143	2516	190.06	14.7	18.1	1.06	23146	373713	21053	2.27	297845	98101	0.143155	1.03	2.43968	2.26962	3.4	0.624294	175.76	152.57	42.3	0.0263127	0.237864	219334	2896.48	904.64	26.34	0.171358	0.0710957	92.3	1.37167e+06	4003.35	392.16	5989.2	1269.06	3719.95	657047	0.177754	0.045884	10.6331	0.130948
2016	Shandong	144	2620	199.59	15.03	17.98	1.07	24091	369168	20564	2.34	301480	98093	0.148488	1.11	2.43744	2.25817	3.5	0.590052	33.8	72.98	42.3	0.02733	0.228838	251874	3063.42	992.66	26.57	0.183093	0.0792329	96.46	1.76664e+06	4680.02	334.58	9890.22	863.38	4261.08	757042	0.147314	0.0480004	10.5858	0.128707
2017	Shandong	145	2519	201.53	15.43	17.99	1.1	24704	532082	22452.6	2.41201	304820	100522	0.150153	1.161	2.43346	2.2309	3.4	0.552054	31.69	41.63	42.1	0.0255811	0.245917	304218	3174.04	1131.96	27.06	0.188378	0.0826542	99.38	2.09662e+06	5596.91	319.92	13893	1499	4233.14	723597	0.167213	0.0491587	10.5492	0.127466
2018	Shandong	145	2588	204.08	15.85	18.02	1.2	26216	559921	24306.9	2.15	308339	132382	0.148349	1.242	2.42677	2.20037	3.4	0.530681	29.2	34.13	41.8	0.0284329	0.25303	345229	3292.82	1253.99	27.56	0.199117	0.0878386	105.2	2.34e+06	6312.27	388.48	15992.2	3659.14	4949.35	690152	0.167371	0.050624	10.5541	0.132091
2019	Shandong	146	2855	218.39	16.49	18.52	1.29	27593	676298	30763	2.1	278787	146481	0.140104	1.322	2.38138	2.17172	3.3	0.582404	27.57	28.15	41.8	0.0285388	0.288293	575432	3413.14	1444.63	28.03	0.213352	0.0902503	107.1	2.41418e+06	6915.23	400.84	12882.4	5786.39	5494.34	710514	0.195044	0.0587807	10.2084	0.15112
2020	Shandong	152	3154	229.15	17.2	19.1	1.42	32722	766611	34462	2.3	341159	238778	0.106199	1.368	2.33168	2.15562	3.1	0.571959	153.48	19.33	41.6	0.0259527	0.302026	1207308	3413.14	1657.53	28.68	0.224677	0.102853	107.43	2.63055e+06	6756.76	409	13819.8	7198.8	5911.88	719914	0.177688	0.06184	10.2965	0.153612
2012	Henan	120	2012	155.9	12.02	17.64	0.71	10267	151353	6565	1.05	128323	26791	0.228366	0.688	2.4919	2.72905	3.1	0.798908	139.36	127.59	36.9	0.021862	0.110341	46341	611.41	631.61	24.96	0.116084	0.0446905	61.6	634262	1435.71	129.37	1355.99	610.87	157.197	27544	0.185317	0.0337238	9.86459	0.169139
2013	Henan	127	2114	161.83	12.52	17.7	0.78	10588	159128	6715	1.11	152252	29482	0.201397	0.738	2.42402	2.39802	3.1	0.680588	135.42	125.4	37.6	0.020049	0.115349	47787	659.98	731.41	24.98	0.122378	0.0514447	76.49	838961	1747	240.42	1831.8	745.37	193.25	64549.3	0.171252	0.0362924	9.93173	0.173411
2014	Henan	129	2203	167.97	13	17.98	0.8	11105	169998	6578	1.14	161444	33366	0.208817	0.785	2.37528	2.22399	3	0.655156	131.87	119.82	38.3	0.0198965	0.114233	58878	538.37	790.87	24.99	0.12456	0.0625143	81.74	1.02711e+06	2016.41	259.31	2830.4	894.52	233.922	110691	0.162691	0.039358	9.98728	0.172553
2015	Henan	129	2293	176.69	13.34	18.42	0.84	10542	187075	7848	1.18	158858	47766	0.193829	0.842	2.35658	2.17489	3	0.60383	128.72	114.43	37.7	0.0261451	0.124191	68710	623.6	945.83	25.06	0.131017	0.0739862	79.51	1.23151e+06	3241.88	382.73	3639.3	1164.37	278.544	144704	0.156513	0.0435866	10.0385	0.183755
2016	Henan	129	2352	187.48	13.88	18.02	0.87	11890	199690	7910	1.23	166279	49145	0.198903	0.906	2.3282	2.10652	3	0.551569	31.38	38.65	39.3	0.026258	0.116876	82249	646.5	1067.4	26.74	0.137427	0.0795674	82.76	1.73863e+06	4345.79	340.8	4135.32	757.67	296.354	229786	0.123273	0.0457207	10.0723	0.184171
2017	Henan	134	2455	200.47	14.58	18.32	0.88	12878	257832	9114.1	1.29379	162504	55407	0.202368	0.943	2.32392	2.10848	2.8	0.497432	28.85	13.98	39.4	0.0294138	0.117645	104538	661.55	1160.23	26.78	0.151909	0.0851216	89.48	1.75113e+06	4475.85	328.09	4407.43	1484.62	306.683	273029	0.140459	0.0478196	9.99984	0.1844
2018	Henan	139	2653	214.08	15.37	18.43	0.92	13490	290963	9672.9	1.4	166807	82318	0.19096	1.07	2.30453	2.01974	3	0.471514	27	12.27	40	0.0389141	0.114036	105408	723.23	1298.45	26.86	0.168762	0.0941758	97.39	1.76872e+06	4780.81	389.27	5183.95	3950.31	336.431	316272	0.157833	0.0526304	10.0025	0.191813
2019	Henan	141	2913	231.97	16.21	18.3	0.97	16054	412169	13783	1.46	191570	86247	0.189985	1.131	2.25541	1.90296	3.2	0.41099	25.19	10.44	41	0.0346608	0.104889	116307	946.96	1457.14	26.98	0.182882	0.0996647	102.09	1.76115e+06	4752.84	401.16	4262.26	5999.12	352.129	359399	0.162251	0.0511102	9.87899	0.187322
2020	Henan	151	3223	249.22	17.21	18.25	1.05	16122	465416	14863	1.64	203080	122809	0.0840064	1.17	2.15731	1.69205	3.2	0.413695	144.57	6.68	41.9	0.0262835	0.12199	111920	946.96	1575.03	27.03	0.189373	0.109183	101.16	1.7648e+06	4934.54	408.32	4254.22	8156.78	404.6	483986	0.165811	0.0529537	9.89359	0.188604
2012	Hubei	122	3078	138.61	12.79	17.76	1	32201	416891	15201	1.73	122748	24475	0.301688	0.786	2.40305	2.53129	3.8	0.794351	108.66	62.24	38.9	0.0254349	0.0906818	58274	1202.97	501.13	21.82	0.126686	0.046357	79.1	537604	1023.53	121	1404.12	438.74	368.089	407470	0.274083	0.0345656	9.42875	0.168976
2013	Hubei	123	3144	142.14	12.82	17.96	1.02	33935	446430	15419	1.81	133061	28760	0.274689	0.899	2.33884	1.95344	3.5	0.633394	105.82	59.94	38.1	0.0250981	0.0908804	65357	1218.92	605.7	22.69	0.119115	0.0555502	76.16	660229	1153.2	241.51	1843.1	536.01	709.448	459494	0.247626	0.041671	9.5922	0.176334
2014	Hubei	123	3121	141.97	12.89	17.88	1.06	31992	470151	15410	1.87	140741	28290	0.244641	0.94	2.29072	1.92162	3.1	0.596073	103.31	58.38	37.9	0.021033	0.0965637	77671	1238.51	717.63	23.69	0.132969	0.0690028	79.21	757282	1266.06	261.07	2276	620.43	851.196	553808	0.233228	0.0436974	9.67765	0.180215
2015	Hubei	126	3038	141.06	12.91	17.53	1.09	34116	545156	15285	1.9	135481	38781	0.224897	1.007	2.28394	1.85576	2.6	0.523753	98.61	55.14	37.5	0.0237802	0.0960128	89231	1671.9	858.7	25.3	0.156077	0.0880769	77.42	930329	2061.13	385.07	2386.6	828.34	1015.24	626312	0.236765	0.0537662	9.70583	0.20754
2016	Hubei	128	2950	140.18	13.1	16.84	1.1	34838	481172	15033	1.86	136608	41822	0.205421	1.061	2.30931	1.8321	2.4	0.486662	31.69	21.78	37.6	0.0226748	0.0800946	99316	1872.39	978.82	26.02	0.177973	0.100068	79.59	1.2237e+06	2594.68	331.83	2741.03	515.29	1330.51	654441	0.226765	0.0604646	9.69867	0.19663
2017	Hubei	129	3000	140.09	13.14	17.44	1.12	34774	678306	16225.8	1.91832	139990	46369	0.20162	1.145	2.30879	1.82898	2.6	0.456056	31.11	17.37	38.4	0.0205418	0.0881838	115103	2104.74	1092.3	26.95	0.186543	0.104114	84.62	1.42135e+06	2605.51	331.1	4411.35	857.64	1531.2	786748	0.226963	0.063566	9.62225	0.191703
2018	Hubei	128	3088	143.82	12.92	18.17	1.15	36595	720743	16778.7	2.09	155547	64106	0.200426	1.189	2.30037	1.7206	2.6	0.423761	29.04	12.08	38.4	0.0291116	0.0887242	142275	2379.69	1172	27.5	0.180098	0.0973027	94.13	1.59266e+06	2961.29	402.99	4051.4	2040.03	1791.49	919056	0.219783	0.0648774	9.6549	0.184377
2019	Hubei	128	3248	150.08	13.12	18.08	1.18	38790	1046913	26431	2.09	178330	73940	0.190948	1.223	2.294	1.72376	2.4	0.377845	26.76	11.68	38.9	0.0353981	0.0860434	186438	2654.16	1267.01	28.9	0.193538	0.101539	95.97	1.78091e+06	3062.28	414.89	4734.43	3370.84	2065.23	1137787	0.21127	0.0607397	9.64995	0.173915
2020	Hubei	129	3598	161.69	13.47	18.81	1.24	44634	940081	26555	2.31	192168	110102	0.109151	1.309	2.25107	1.58131	3.4	0.374083	153.03	9.72	41.1	0.0259603	0.0988286	237071	2654.16	1419.11	28.96	0.207488	0.177495	98.37	1.98071e+06	3221.41	411.73	5078.74	4205.17	1927.76	1.26822e+06	0.224298	0.0733321	9.66193	0.194342
2012	Hunan	121	2087	108.22	9.63	18.64	0.65	16155	248953	13083	1.3	100032	23212	0.22292	0.878	2.76333	2.4887	4.2	0.755796	126.34	64.5	37	0.0265671	0.0625395	38381	928.36	525.71	23.4	0.122546	0.0446388	64.6	632815	1070.16	123.56	1225.36	442.52	236.351	111430	0.298176	0.0262162	9.45603	0.185924
2013	Hunan	122	2106	110.08	9.69	18.57	0.71	17173	261956	13700	1.33	103414	24392	0.219679	0.92	2.69709	2.15346	4.2	0.60593	124.9	64.13	37.6	0.0274298	0.0633246	40486	822.69	625.94	23.54	0.122644	0.0518894	68.3	792941	1219.6	244.25	1364.9	535.02	255.658	226327	0.291432	0.030993	9.51768	0.190519
2014	Hunan	124	2160	113.63	9.77	18.95	0.7	18886	268965	13538	1.36	107432	26637	0.235066	0.963	2.64115	2.03158	4.1	0.566513	122.9	62.37	38.6	0.0274027	0.0700485	46307	799.99	661.97	23.63	0.126043	0.0638935	70.15	935322	1498.31	247.99	1918.8	663.67	301.737	219745	0.28264	0.0356063	9.52683	0.185572
2015	Hunan	124	2215	118.06	9.87	18.99	0.71	18502	261159	14343	1.43	114869	34075	0.227996	1.036	2.62331	2.01239	4.1	0.502176	120.77	59.55	39.7	0.0260093	0.0631451	52147	857.72	781.79	23.69	0.140369	0.0746395	69.17	1.07635e+06	1931.75	384.24	2221.4	802.51	349.219	345051	0.295148	0.0418584	9.54624	0.19821
2016	Hunan	123	2251	122.5	10.05	17.75	0.75	18783	264170	15331	1.5	119345	34050	0.222565	1.159	2.6223	2.01506	4.2	0.470503	35.18	30.92	40.6	0.0269515	0.0552486	58000	1004.57	874.41	23.83	0.155829	0.0824558	73.2	1.28532e+06	2395.26	318.07	2227.46	555.75	396.011	301968	0.239595	0.0424736	9.57401	0.200916
2017	Hunan	124	2419	127.32	10.23	18.37	0.77	19073	301101	16900.1	1.6436	130829	37916	0.255707	1.291	2.6243	2.00828	4	0.448338	30.89	27.59	41.2	0.0252249	0.0717606	163392	1295.37	1017.9	23.97	0.168149	0.0883431	82.85	1898039	2436.01	318.96	2682.65	929.11	454.885	395965	0.228501	0.0501962	9.62912	0.202619
2018	Hunan	124	2610	132.68	10.41	18.18	0.81	20082	442797	16691.6	1.81	146948	48957	0.252061	1.391	2.60399	1.97037	3.6	0.426731	30.7	22.94	41.2	0.0255214	0.0844288	183185	1520.41	1095.57	24.01	0.178858	0.0945139	91.36	2.00162e+06	2821.1	382.19	3127.54	2477.1	492.576	489962	0.190816	0.0496873	9.68378	0.205338
2019	Hunan	125	2873	140.71	10.84	18.01	0.86	21357	669184	23109	1.98	157277	54685	0.227636	1.353	2.58798	1.92744	2.7	0.402519	31.22	19.13	41.2	0.030205	0.109068	184126	2250.87	1160.33	24.06	0.191268	0.0996355	96.09	2.03059e+06	2997.94	403.46	3444.84	4248.82	610.652	487152	0.173014	0.0487672	9.71487	0.202113
2020	Hunan	128	3149	151.03	11.17	18.17	0.89	24729	817361	24103	2.15	177561	78723	0.0822545	1.355	2.5142	1.78954	2.7	0.394549	147.64	10.24	41.5	0.0292248	0.116691	214906	2250.87	1300.22	24.11	0.199436	0.111004	101.13	2.14301e+06	3242.37	402.3	4185.82	5671.25	941.873	692969	0.181412	0.0502567	9.81132	0.201121
2012	Guangdong	137	2082	161.68	13.01	18.82	1.03	22776	440082	18426	2.17	492327	153598	0.134617	0.986	2.69837	3.00277	2.5	0.51069	180.29	79.92	41.2	0.0318685	1.08846	478645	15610.7	611.04	19.49	0.135968	0.0457513	118.7	1.05458e+06	3158.08	138.31	5715.65	1766.38	4152.87	4696034	0.237233	0.0658356	10.5398	0.129457
2013	Guangdong	138	2199	170.99	13.37	19.09	1.08	23902	458300	19400	2.32	501718	170430	0.123103	1.032	2.66868	2.41911	2.4	0.455864	173.39	76.19	41.5	0.0365926	1.0821	512640	16278.1	746.97	20.29	0.154799	0.0505164	138.16	1.20075e+06	3325.2	245.61	10279.1	2176.09	4906.38	5515468	0.23114	0.0720098	10.6258	0.13463
2014	Guangdong	141	2356	179.42	14.03	18.94	1.15	25457	498188	20906	2.37	506862	179953	0.126789	1.04	2.62518	2.35102	2.4	0.436412	167.06	73.01	41.4	0.0283022	0.975263	562063	17106.4	797.01	21.21	0.157452	0.0676778	139.35	1.34539e+06	3597.68	255.98	12992.6	2493.54	6018.69	6.15085e+06	0.22768	0.0718598	10.6246	0.134975
2015	Guangdong	143	2434	185.64	14.54	18.64	1.23	26088	629667	23630	2.47	501696	241176	0.127374	1.11	2.60157	2.31226	2.5	0.413624	160.69	67.83	41.4	0.0251275	0.874645	644310	17884.7	1064.91	21.6	0.174743	0.0786402	133.47	1.6457e+06	4765.46	373.79	13783.7	3150.03	7105.15	7.14838e+06	0.215153	0.0840473	10.6481	0.176176
2016	Guangdong	147	2431	189.29	14.94	17.82	1.3	27074	1080797	23938	2.56	515649	259032	0.0985142	1.216	2.59675	2.30477	2.5	0.386012	65.03	25.56	42.4	0.0221217	0.784785	781571	18577.1	1146.31	21.81	0.194699	0.0942081	130.46	2.10167e+06	6515.61	295.07	17595.1	1991.31	8223.39	8.06564e+06	0.163514	0.0812567	10.6617	0.166299
2017	Guangdong	151	2454	192.58	15.45	17.68	1.4	27065	1.37532e+06	25847.2	2.60753	565287	332652	0.102024	1.285	2.59664	2.28779	2.5	0.360169	67.48	18.73	43.5	0.02881	0.757692	1762227	19960.4	1423.33	21.96	0.212134	0.107698	132.48	2.40841e+06	6482.33	304.92	23191.5	3579.7	9681.21	8.93141e+06	0.173687	0.0815025	10.7622	0.167632
2018	Guangdong	152	2542	196.32	16.01	17.42	1.48	28775	1.53116e+06	28290.1	2.78	762733	478082	0.0956157	1.322	2.58277	2.0066	2.4	0.342627	64.43	15.1	44	0.0360735	0.737716	1923465	20511.7	1508.02	21.77	0.226182	0.113987	148.27	2.58893e+06	8149.07	399.86	27829.9	7798.43	10687.4	9797181	0.18113	0.0818512	10.7676	0.161694
2019	Guangdong	154	2751	205.4	16.82	17.37	1.55	30074	1857816	36914	2.88	803208	527390	0.0922786	1.39	2.55702	2.03099	2.3	0.317095	63.48	12.04	43.3	0.04321	0.664168	1953252	20521.3	1703.48	22.03	0.257067	0.126479	143.5	2.91931e+06	8537.98	421.66	30168.2	12046.4	11874.6	10339313	0.196883	0.081397	10.9222	0.160655
2020	Guangdong	154	3175	240.02	17.79	18.88	1.68	35904	2029383	39633	3.14	872238	709725	0.0284029	1.439	2.49501	1.95603	2.5	0.311508	161.31	11.69	43.5	0.0297038	0.637708	2167181	20521.3	1807.2	22.19	0.278086	0.140446	123.3	3.2234e+06	8653.23	409.05	30533.8	15025.3	13630.4	1.16314e+07	0.213917	0.0904299	10.9765	0.157373
2012	Guangxi	70	1834	62.92	5.33	17.8	0.34	7225	74919	10204	0.75	41268	5900	0.34128	1.038	2.99985	2.92027	3.4	0.702296	78.03	50.41	37.5	0.0201023	0.142784	31143	1278.87	282.33	10.79	0.12553	0.0539348	62.1	441060	848.02	137.25	531.731	342.22	59.2224	18254	0.252998	0.0429302	8.56389	0.229015
2013	Guangxi	70	1939	65.61	5.53	17.69	0.38	7518	82815	10716	0.75	40664	7884	0.33199	1.157	2.91146	2.39755	3.3	0.629762	75.94	47.2	37.7	0.0200176	0.140698	31927	1547.3	348.12	11.14	0.128922	0.0603699	62.2	505633	978.8	232.82	544.5	405.7	75.4924	20193.3	0.248575	0.0508723	8.61159	0.222055
2014	Guangxi	70	2052	70.19	5.75	17.87	0.4	8007	93135	8688	0.71	41208	9664	0.329418	1.172	2.84107	2.25397	3.2	0.607099	74.4	46.66	39.3	0.0241394	0.158926	37396	1572.07	387.18	11.49	0.138476	0.0744927	74.75	555157	1126.16	252.66	701.5	465.87	75.6626	22521.6	0.244799	0.0530087	8.60282	0.222026
2015	Guangxi	71	2178	75.12	6.02	18.11	0.41	8444	112496	9788	0.63	38269	13573	0.326975	1.269	2.79032	2.15263	2.9	0.583582	71.12	42.12	37.6	0.0242725	0.189377	42529	1916.86	460.63	11.8	0.164143	0.0860258	74.96	652917	1530.91	406.94	918.8	607.89	74.7207	16446.3	0.255685	0.0592926	8.61577	0.24195
2016	Guangxi	73	2279	81.03	6.37	17.78	0.44	8840	136599	10202	0.65	39903	14858	0.324427	1.369	2.73424	2.06777	2.9	0.551927	30.55	13.79	37.6	0.0204201	0.172705	43720	2164.27	538.95	12.05	0.175942	0.0963928	78.01	889400	2094.87	360.15	970.883	388.96	72.9215	13972.8	0.219803	0.0606355	8.60594	0.242482
2017	Guangxi	74	2383	86.67	6.69	17.78	0.47	9044	218933	10583.8	0.697083	36857.3	15270	0.287143	1.429	2.69333	1.94441	2.2	0.564479	32.64	10.52	39.1	0.0173391	0.21097	56200	2395.63	678.65	12.33	0.187528	0.104404	89.77	1.09349e+06	2216.39	326.44	970.984	711.65	81.349	21143	0.211897	0.0670562	8.65225	0.264994
2018	Guangxi	75	2602	94.22	6.9	18.37	0.49	9146	214313	11625.1	0.71	39961.4	20551	0.291185	1.481	2.60844	1.89879	2.3	0.531777	32.17	10.06	39.9	0.0149603	0.202569	62723	2777.73	769.7	12.54	0.188644	0.110475	102.42	1.34028e+06	2760.11	381.93	1168.16	2053.66	152.485	28313	0.206923	0.0671563	8.70913	0.260938
2019	Guangxi	78	2887	107.64	7.61	19.56	0.54	9867	237177	13218	0.79	47420	22687	0.243081	1.533	2.54058	1.79253	2.6	0.530674	32.73	9.51	40.8	0.0170639	0.221606	91640	3511.28	816.76	12.78	0.203637	0.113466	103.38	1.75847e+06	3022.98	390.01	1586.5	3587.75	407.378	22229	0.201301	0.0691948	8.72988	0.275506
2020	Guangxi	82	3107	118.42	8.23	19.87	0.58	11137	190973	14561	0.78	45821	34470	0.0803745	1.617	2.42045	1.68179	2.8	0.532844	103.04	8.78	41.3	0.0163024	0.219206	289389	3511.28	918.25	13.16	0.211417	0.124495	106.39	2.20624e+06	3356.21	390.41	2116.46	4826.86	546.385	52927	0.221658	0.0709898	8.86771	0.278899
2012	Hainan	17	2218	16.83	1.32	19.34	0.09	877	12595	853	0.48	6787	1093	0.147124	1.818	2.61592	3.05247	2	0.591125	19.74	3.41	41.2	0.0232869	0.316607	27072	348.02	106.15	2.43	0.174495	0.0657802	88.4	85460.7	168.93	147.98	97.3458	97.11	16.1838	198	0.252691	0.0497279	5.93225	0.319264
2013	Hainan	17	2253	17.21	1.35	19.1	0.09	1029	14785	844	0.47	6962	1331	0.108012	2.186	2.54613	2.48322	2.2	0.541296	19.44	3.24	42.1	0.0229239	0.292073	26994	337.48	115.88	2.49	0.18975	0.0756413	95.87	105218	198.6	251.39	177.2	117.56	15.7958	3143.4	0.214789	0.0606755	5.96101	0.318222
2014	Hainan	17	2317	18.06	1.4	19.26	0.09	1158	16348	946	0.48	7514	1597	0.105577	2.213	2.47019	2.49166	2.3	0.519893	19.6	3.26	41.3	0.0211686	0.278346	27888	268.63	142.52	2.6	0.187981	0.0945085	100.44	119922	223.9	255.03	364.4	128.75	17.0294	6631.1	0.222383	0.0681288	5.94542	0.314147
2015	Hainan	17	2290	18.29	1.41	19.36	0.1	1224	17061	984	0.46	7713	2061	0.0922996	2.283	2.42733	2.24699	2.3	0.517452	18.79	3.23	37.7	0.0254472	0.234938	31174	248.52	174.77	2.69	0.218878	0.106392	98.16	152717	398.39	438.59	574.2	171.31	42.7822	12158.5	0.233281	0.0690836	5.94017	0.334731
2016	Hainan	18	2258	18.49	1.47	18.62	0.11	1248	18307	1136	0.54	7840	1939	0.0844415	2.502	2.40252	2.1315	2.4	0.48949	4.9	1.34	40.3	0.0271054	0.185976	76039	349.89	184.01	2.82	0.223866	0.1193	102.75	200215	522.93	322.83	525.973	125.95	76.7042	3260	0.137389	0.0732508	5.82008	0.339603
2017	Hainan	19	2261	18.55	1.48	18.18	0.12	1336	18187.8	1067.9	0.517865	7714.5	2133	0.0965055	2.548	2.38854	2.1222	2.3	0.466102	5.15	0.97	40.1	0.0247374	0.156959	76089	681.02	183.08	3.07	0.227233	0.131039	108.83	233372	571.63	309.34	563.893	251.27	103.689	3419	0.145769	0.0737024	5.81413	0.323576
2018	Hainan	20	2305	18.92	1.53	17.7	0.13	1526	25807	1644.3	0.56	8160.2	3292	0.0931746	2.727	2.38394	2.09672	2.3	0.449085	4.95	0.81	40.6	0.0362088	0.174383	92793	770.52	208.87	3.5	0.253544	0.147108	116.16	255302	726.09	377.54	689.495	569.24	253.27	3578	0.149072	0.0786623	5.82008	0.350017
2019	Hainan	20	2497	20.74	1.67	17.92	0.16	1644	27039	1709	0.56	8903	4423	0.0840862	2.923	2.38318	2.03879	2.3	0.426451	4.49	0.69	41.7	0.0349618	0.170909	104528	972.37	221.91	3.81	0.274874	0.170653	120.21	285185	794.11	385.58	828.474	873.99	286.022	4558.5	0.182083	0.0727454	6.02102	0.350089
2020	Hainan	21	2764	23.01	1.79	18.6	0.17	2132	45991	2007	0.66	8961	8578	0.0442404	3.166	2.27883	1.789	2.8	0.410427	17.28	0.59	40.6	0.0293238	0.169396	2744956	972.37	252.93	4.02	0.292332	0.21748	112.61	322957	852.32	383.46	941.729	1146.73	119.331	5538.9	0.191863	0.0715604	6.20051	0.356529
2012	Chongqing	60	2734	62.36	5.29	17.53	0.38	13823	172296	6591	1.4	46122	20364	0.262828	1.019	2.79073	3.30231	3.3	0.81321	40.28	56.48	42.9	0.0422439	0.294355	53694	1168.32	403.05	12.07	0.158484	0.056279	70.9	372289	648.8	119.05	472.492	245.72	422.406	17775	0.356935	0.0812824	8.51419	0.267
2013	Chongqing	63	2894	65.94	5.38	17.6	0.41	14168	175320	6868	1.39	52612	24828	0.219209	1.018	2.71494	2.45656	3.4	0.629652	39.18	54.77	41.7	0.0374068	0.332798	58841	1268.31	431.89	12.28	0.145227	0.0657755	80.16	437663	778.8	240.74	999.8	318.47	546.941	25039.8	0.324194	0.0837267	8.62317	0.239554
2014	Chongqing	63	3017	69.16	5.54	17.39	0.43	14905	168264	6912	1.42	58354	24312	0.199788	1.012	2.64984	2.28993	3.5	0.602485	38.64	52.69	40.6	0.0319303	0.411017	67517	1354.44	502.94	12.74	0.154446	0.080953	86.58	538637	963.38	263.63	2302.1	370.88	706.236	42820.4	0.310124	0.0848373	8.72551	0.231682
2015	Chongqing	64	3071	71.66	5.63	17.6	0.45	14847	189929	7815	1.57	61520	38914	0.179427	1.077	2.59296	2.20888	3.6	0.492897	37.98	49.58	40.3	0.0371123	0.295095	78845	1468.57	569.63	14.06	0.174671	0.102274	90.76	654413	1349.36	393.65	2648.5	493.55	853.347	95983.7	0.320632	0.0882596	8.79604	0.241263
2016	Chongqing	65	3059	73.25	5.75	17.16	0.46	15360	265356	8520	1.72	68055	42738	0.160043	1.162	2.56386	2.11274	3.7	0.449929	6.49	12.93	40.8	0.0340346	0.234958	88065	1686.82	640.55	14.29	0.184945	0.106489	94.48	817013	1643.64	340.1	3210.17	349.01	1024.96	187713	0.170824	0.0898505	8.82203	0.225574
2017	Chongqing	65	3084	74.69	5.84	17.94	0.49	15497	340854	9588.5	1.86988	79149.3	34780	0.16464	1.222	2.54732	2.08111	3.4	0.426209	5.57	12.24	40.3	0.0357334	0.231497	94558	1947.59	702.82	14.79	0.199205	0.112529	106.49	930677	1935.17	319.57	3572.16	611.48	1212.9	227226	0.186423	0.089453	8.80747	0.223235
2018	Chongqing	65	3081	76.28	5.95	17.64	0.51	16486	396314	10032.9	2.01	91972.8	45688	0.150027	1.286	2.53167	2.01674	3	0.420219	5.36	9.17	40.4	0.0352768	0.25678	110686	2189.89	772.13	15.75	0.215299	0.11786	117.7	1.05943e+06	2245.72	384.74	4186.84	1543.52	1392.95	266739	0.176363	0.092127	8.82055	0.222998
2019	Chongqing	65	3258	83.49	6.2	18.64	0.55	16640	462499	12120	1.99	97602	43872	0.146327	1.348	2.50704	1.96654	2.6	0.37656	5.15	7.5	41.8	0.0356769	0.245332	111070	2524.83	880.03	17.43	0.228438	0.12022	117.75	1.20185e+06	2318.19	400.62	4762.88	2603	1714.57	322974	0.184149	0.088453	8.80897	0.20536
2020	Chongqing	68	3438	91.56	6.65	18.15	0.59	19270	485965	12644	2.11	105712	55377	0.108331	1.322	2.44521	1.87166	4.5	0.354942	32.06	6.75	43.1	0.0367208	0.25982	123895	2524.83	950.77	18.08	0.235266	0.135385	113.56	1.29188e+06	2368.76	397.12	5810.33	3190.23	2011.06	428541	0.19134	0.0888221	8.84477	0.195736
2012	Sichuan	99	2037	122.37	11	18.36	0.74	21686	387196	14169	1.47	98010	42218	0.226479	0.85	2.71529	2.80433	4	0.861859	126.87	86.44	38.7	0.0249386	0.156389	64045	798.15	680.21	29.35	0.122845	0.052475	68.3	835911	1316.32	137.31	688.375	619.93	1316.48	170117	0.322147	0.0492653	9.45085	0.228335
2013	Sichuan	103	2140	127.08	11.36	18.33	0.8	23782	428783	15126	1.52	109708	46171	0.219891	0.873	2.65219	2.18581	4.1	0.727946	123.2	81.67	38.4	0.0257117	0.151532	72490	764.76	833.51	30.18	0.12781	0.0600814	77.5	1.07356e+06	1775.7	238.82	925.9	759.54	1600.31	307800	0.331088	0.0579795	9.47255	0.235711
2014	Sichuan	107	2244	132.83	11.93	18.01	0.86	24608	439285	16461	1.57	119676	47120	0.207202	0.939	2.59243	2.13947	4.2	0.696613	121.63	79.64	37.5	0.0248197	0.151119	82752	857.68	927.01	30.97	0.129857	0.0717656	81.18	1.34311e+06	2200.39	236.39	1562.9	909.59	1895.57	297818	0.334583	0.0568392	9.49304	0.238171
2015	Sichuan	109	2312	138.79	12.21	17.95	0.89	25164	465250	17613	1.67	116842	64953	0.181391	1.022	2.55733	2.08384	4.1	0.609122	118.64	71.76	38.7	0.0225822	0.106087	88409	1180.87	1111.75	31.56	0.152798	0.0837506	82.87	1.61701e+06	3117.93	396.51	1848.4	1159.02	2125.91	427681	0.349962	0.062506	9.5123	0.249475
2016	Sichuan	109	2314	144.66	12.39	17.84	0.91	24925	478284	17461	1.72	124614	62445	0.168595	1.174	2.52923	2.02714	4.2	0.569493	33.89	30.79	39.9	0.0207707	0.0994418	94193	1581.68	1320.17	32.41	0.157781	0.0935935	88.29	1.89708e+06	3709.61	335.38	2381.21	714.93	2423.09	569417	0.300472	0.0702211	9.5338	0.243176
2017	Sichuan	109	2339	149.97	12.19	19.37	0.9	25512	558042	19515.4	1.72484	144821	64006	0.164034	1.309	2.51304	1.92956	4	0.519981	32.56	22.32	40	0.0227436	0.124347	112797	1446.54	1501.35	33	0.167596	0.100309	92.67	2.50609e+06	4702.77	325.14	3687.81	1245.99	2782.23	743273	0.28247	0.0735745	9.53993	0.235119
2018	Sichuan	119	2409	156.47	12.55	19.33	0.97	26694	662684	21529.1	1.81	158847	87372	0.163776	1.396	2.49164	1.84576	3.5	0.4896	32.63	19.17	40.5	0.0233737	0.146281	125557	1511.65	1644.17	33.16	0.175674	0.105863	108.72	2.77587e+06	5400.5	384.51	4219.19	3297.15	3172.64	917129	0.283615	0.071842	9.56135	0.238642
2019	Sichuan	126	2546	166.17	12.81	19.56	1.01	28209	785882	27127	1.87	170777	82066	0.163856	1.418	2.46449	1.80479	3.3	0.446007	32.94	18.82	41.8	0.0258026	0.145619	289060	2023.79	1762.3	33.71	0.189065	0.112953	112.76	3328646	5863.99	398.23	5367.96	5164.95	3691.42	711711	0.285583	0.0665375	9.58871	0.221988
2020	Sichuan	132	2754	180.09	13.5	19.85	1.09	33245	851926	29463	2.17	189829	108386	0.129292	1.45	2.40147	1.68085	3.6	0.44065	130.46	16.31	42.5	0.0235763	0.165913	296279	2023.79	1998.67	39.44	0.201429	0.123106	109.05	3.53546e+06	6284.68	396.05	5901.6	7526.73	4248.16	861321	0.277504	0.0683207	9.6343	0.230429
2012	Guizhou	49	1392	38.38	3.22	18.19	0.21	3803	40197	3298	0.61	18732	6059	0.595681	1.164	3.6069	3.22569	3.3	1.44164	33.3	104.11	32.8	0.0238526	0.0610924	7670	168.94	235.4	16.45	0.139534	0.0560496	66.9	341962	466.76	136.21	226.492	244.12	60.8302	18035	0.389991	0.0600099	7.92008	0.40216
2013	Guizhou	52	1535	41.9	3.51	18.15	0.25	4064	48848	3848	0.59	23888	7915	0.544193	1.199	3.48678	2.60212	3.3	1.14989	32.82	98.64	34.5	0.0215528	0.0634885	11856	201.43	264.52	17.26	0.154369	0.0629708	76.03	498759	494.2	217.93	667.5	309.13	70.7286	19780.6	0.410934	0.0627067	8.182	0.381194
2014	Guizhou	55	1690	46.04	3.89	17.93	0.27	4396	61025	4373	0.6	23969	10107	0.498372	1.203	3.38	2.55511	3.3	1.04777	32.67	92.58	34	0.0240883	0.0714044	15472	188.8	299.72	17.91	0.173247	0.0824721	82.25	461266	580.63	276.9	860.5	353.92	88.5739	34861.5	0.459162	0.0620846	8.26745	0.382328
2015	Guizhou	59	1819	50.09	4.21	17.91	0.29	4538	65231	4317	0.59	23537	14115	0.421139	1.21	3.32747	2.54543	3.3	0.889688	31.83	85.3	35.9	0.024493	0.0724775	18147	231.33	340.33	18.64	0.208444	0.0973031	83.34	656959	875.75	410.01	1018.8	481.39	110.242	32071.4	0.500827	0.0611756	8.40782	0.375099
2016	Guizhou	64	2005	57.39	4.5	18.02	0.3	4728	80296	4220	0.63	24124	10425	0.378815	1.222	3.30569	2.54891	3.2	0.815676	12.09	35.37	36.8	0.0298168	0.0321469	23719	252.71	367.23	19.16	0.224465	0.104447	86.71	792205	1113.93	353.03	1518.68	336.23	127.833	35033.6	0.259656	0.0625046	8.5415	0.361931
2017	Guizhou	70	2129	62.77	4.79	17.89	0.33	4924	126834	4467.2	0.708092	28289.7	12559	0.361722	1.328	3.27884	2.45184	3.2	0.727134	12.12	35.89	37	0.0271847	0.0406994	31251	283.27	498.74	19.44	0.237171	0.114702	97.36	866172	1325.62	316.99	1434.34	836.12	129.726	45014.5	0.321803	0.0645825	8.57754	0.340638
2018	Guizhou	72	2254	68.75	5.01	18.22	0.34	5355	146479	4889.4	0.82	33357	19456	0.340548	1.397	3.25154	2.26689	3.2	0.677813	12.21	32.55	38.6	0.0267174	0.0339792	45303	317.63	537.71	19.69	0.257967	0.12606	109.46	1.05725e+06	1535.42	373.01	1612.09	2193.37	176.734	54995	0.322836	0.0670181	8.62748	0.339695
2019	Guizhou	72	2453	76.57	5.19	19.34	0.38	5553	175298	5693	0.86	37757	24729	0.334298	1.426	3.19859	2.09383	3.1	0.621551	12.42	41.9	39.4	0.0316924	0.0270199	48722	345.03	589.03	20.47	0.277448	0.138976	111.78	1.15094e+06	1759.85	383.3	1415.35	3874.72	212.336	59418	0.294563	0.0632106	8.45233	0.354739
2020	Guizhou	75	2654	84.02	5.42	20.62	0.38	6933	179644	6509	0.91	41496	34971	0.0980623	1.461	3.1005	1.90311	3.8	0.595821	116.78	17.74	40.9	0.0254639	0.0306087	83573	345.03	678.48	20.67	0.278212	0.14662	106.15	1.23046e+06	1744.46	380.81	1628.13	5077.83	267.83	85844.9	0.283349	0.0607969	8.40782	0.321963
2012	Yunnan	66	1566	51.22	4.49	18.5	0.33	8191	66401	5269	0.67	27817	5853	0.425864	1.121	3.43524	3.04383	4	1.01205	54.86	67.22	39.3	0.0283038	0.128667	22561	1947.08	439.06	21.91	0.145718	0.057642	62.5	486971	663.69	138.91	900.495	345.19	54.6873	3620	0.387268	0.0530968	8.07434	0.346542
2013	Yunnan	67	1662	54.86	4.76	18.19	0.36	8710	69332	5586	0.68	28483	6804	0.394699	1.189	3.34027	2.83278	4	0.851229	54.72	66.31	37.8	0.0257024	0.132442	24097	2418.18	505.45	22.29	0.147807	0.0647641	72.46	538392	736.9	249.15	1182.3	429.38	55.2841	1402.7	0.397156	0.0622955	8.17498	0.346214
2014	Yunnan	67	1731	57.7	4.83	18.84	0.38	8963	86506	5904	0.67	30523	8124	0.39284	1.238	3.25899	2.69778	4	0.815867	53.38	63.67	38.1	0.0245337	0.141926	25253	2420.65	584.08	23.04	0.145055	0.0757382	79.52	589580	741.33	255.54	2461.1	538.9	46.9826	3664.7	0.422525	0.0687732	8.24197	0.346322
2015	Yunnan	69	1819	61.46	5.03	19.11	0.39	9642	105504	7094	0.8	39535	11658	0.389322	1.345	3.19983	2.58779	4	0.765465	51.03	58.37	37.3	0.02845	0.112005	32720	2875.5	648.69	23.6	0.164585	0.0906412	78.87	795267	1151.07	403.67	2828.4	757.28	44.2407	2735	0.481475	0.0734993	8.26256	0.346044
2016	Yunnan	72	1889	65.66	5.26	18.8	0.4	9905	117710	6956	0.89	41116	12032	0.372157	1.461	3.17195	2.5404	3.6	0.725297	15.35	45.17	37.8	0.0299132	0.0893925	33005	3074.77	692.38	23.81	0.18626	0.0998461	82.65	914164	1674.45	348.65	1249.72	500.98	50.2951	6330.9	0.476451	0.0758228	8.34141	0.339378
2017	Yunnan	77	1999	70.59	5.35	19.35	0.41	10227	111637	7210.1	0.954311	46575.7	14230	0.350005	1.556	3.14297	2.43665	3.2	0.681715	11.24	26.01	38.9	0.0314162	0.0966866	37382	3550.33	750.33	24.25	0.212727	0.116554	88.08	1088486	1661.76	316.08	1329.41	1143.47	77.6749	12089	0.500739	0.0760671	8.3395	0.348855
2018	Yunnan	79	2166	76.47	5.48	20.44	0.42	10375	144103	7813.9	1.05	49666.7	20340	0.333698	1.529	3.10996	2.37056	3.4	0.64817	10.77	24.74	39.8	0.0279521	0.110498	54369	4418	846.23	25.29	0.229094	0.122352	96.47	1.52386e+06	1962.62	376.06	1443.08	2478.73	91.1126	17847	0.476727	0.073407	8.35702	0.339745
2019	Yunnan	81	2401	86.4	5.66	21.34	0.42	10771	162711	9473	0.95	57157	22324	0.290828	1.504	3.0447	2.28601	3.3	0.523516	11.06	29.25	39.7	0.0303039	0.100082	67099	5147.36	915	26.24	0.226952	0.129084	100.1	2.00288e+06	2091.09	388.74	1959.58	4185.22	102.382	29066	0.435426	0.059986	8.3816	0.291516
2020	Yunnan	82	2648	96.42	5.81	22.7	0.45	12848	208031	10772	1	60369	28943	0.20715	1.525	2.92011	2.21956	3.9	0.529402	68.6	17.66	40.5	0.0235115	0.110062	142431	5147.36	978.77	29.25	0.246086	0.150644	104.92	2.22214e+06	2217.98	387.78	2324.45	5647.84	107.553	69431.7	0.419482	0.0591471	8.38959	0.2844
2012	Shaanxi	91	3525	102.63	10.09	18.19	0.75	25138	297735	10485	1.99	82428	14908	0.775757	0.685	3.22498	2.9978	3.2	0.735156	53.62	84.38	40.4	0.028323	0.0646333	31130	1597.47	421.16	16.14	0.185725	0.0587008	87.2	372691	803.62	145.88	417.395	355.07	490.796	57930	0.449995	0.0405433	8.36264	0.229962
2013	Shaanxi	92	3612	107.76	10.2	18.07	0.78	27120	346609	11299	2.14	93494	20836	0.700329	0.716	3.15087	2.52753	3.3	0.654718	51.93	80.62	40.2	0.0299503	0.076923	36629	1676.19	497.75	16.52	0.186675	0.0675973	93.32	516240	940.9	234.55	552.1	440.81	688.31	83407.5	0.422965	0.0488169	8.46611	0.226163
2014	Shaanxi	92	3652	109.96	10.33	18.17	0.8	26865	381434	10867	2.07	97138	22820	0.661711	0.751	3.07186	2.41934	3.3	0.634372	50.49	78.1	40.5	0.0283937	0.0950227	44734	1768.73	541.4	16.71	0.181299	0.0819049	95.55	590536	1070.41	269	824.5	520.66	886.438	102217	0.422443	0.057903	8.53326	0.223997
2015	Shaanxi	92	3628	109.97	10.39	17.83	0.82	28266	397362	10611	2.18	92618	33350	0.572246	0.881	3.04063	2.33699	3.4	0.651764	48.91	73.5	40.6	0.0344534	0.105404	51571	2000.22	631.99	17.01	0.197106	0.0960426	94.04	708295	1539.33	391.85	925.4	699.49	1139.74	200119	0.434534	0.0653262	8.59656	0.24282
2016	Shaanxi	93	3540	107.63	10.35	17.35	0.85	27879	350274	11240	2.19	94755	48455	0.533422	0.948	3.02682	2.26069	3.3	0.626096	11.67	25.02	40.1	0.0288857	0.102537	56081	2338.55	655.48	17.25	0.200705	0.0985183	100.02	895886	2083.06	337.6	1047.54	464.99	1300.2	226604	0.413358	0.0667591	8.67625	0.226261
2017	Shaanxi	93	3582	106.94	10.4	17.99	0.88	29056	376034	12066	2.10485	98188.2	34554	0.512834	0.951	3.00146	2.19097	3.3	0.573045	11.29	18.58	39.9	0.0336258	0.123953	80039	2704.4	718.22	17.44	0.212154	0.107139	110.04	1.08674e+06	1993.18	317.47	1213.67	836	1593.6	284916	0.41556	0.0655698	8.74369	0.220706
2018	Shaanxi	95	3562	105.48	10.61	17.69	0.92	30568	487995	13689	2.18	96709.5	41479	0.495675	0.972	2.97146	2.18121	3.2	0.52786	10.32	14.72	38.8	0.033196	0.144339	118786	3126.66	793.86	17.71	0.221684	0.115825	121.33	1.21555e+06	2239.57	379.31	1820.3	2215.91	1994.89	343229	0.387733	0.0646648	8.76811	0.216972
2019	Shaanxi	95	3812	112.2	10.79	18.42	0.98	32295	629650	26432	2.27	115319	44101	0.374489	1.021	2.92861	2.15043	3.2	0.522541	9.84	14.33	39.3	0.0429272	0.13649	121290	3367.65	853.54	18.01	0.241184	0.118228	119.72	1.53214e+06	2322.68	396.36	1994.32	3366.91	2869.32	361439	0.365026	0.0648893	8.85894	0.221707
2020	Shaanxi	96	4132	121	11.01	19.16	1.03	37188	616362	27730	2.42	118807	60524	0.196629	1.105	2.8438	2.01011	3.6	0.516092	48.88	9.37	40.8	0.0320961	0.143832	183272	3367.65	994.13	18.07	0.252485	0.128741	116.11	1.6953e+06	2576.46	402.11	2118.55	4148.73	2832.29	470108	0.354462	0.0690287	8.88253	0.226505
2012	Gansu	42	2145	43.11	3.46	18.99	0.24	7606	70626	3300	1.07	24290	3662	0.501106	0.926	3.64612	2.65771	2.7	1.24014	38.93	57.25	30	0.0349589	0.0994406	6979	22.35	294.64	13.12	0.144282	0.0581216	68.8	299338	430.76	160.79	180.583	180	20.4434	8064	0.467588	0.0464585	7.45876	0.364511
2013	Gansu	42	2193	44.3	3.56	18.38	0.27	8297	58842	3214	1.07	25047	4737	0.454842	1.003	3.55573	2.54881	2.3	1.15106	37.91	56.2	32.1	0.0302301	0.100138	6510	20.39	346.77	13.36	0.148624	0.0653764	76.53	389591	460.3	258.6	225.1	227.33	24.5034	6984.5	0.485308	0.0541805	7.59689	0.364829
2014	Gansu	43	2219	45.23	3.69	18.15	0.29	8591	73059	3357	1.12	27122	5097	0.457113	1.062	3.47363	2.59317	2.2	1.10007	37.32	57.56	30.8	0.0288059	0.0776349	6764	10.17	376.22	13.81	0.158538	0.0806756	79.46	430521	473.18	293.6	340.2	264.01	27.2311	11106	0.444921	0.0657031	7.6454	0.371736
2015	Gansu	45	2194	45.05	3.86	17.94	0.31	9143	69583	3810	1.22	25859	6912	0.404467	1.324	3.42661	2.55511	2.1	1.10289	36.57	57.06	30.2	0.0322312	0.0729397	7657	14.18	421.31	14.01	0.197515	0.099128	80.99	481774	820.48	434.64	321.1	349.29	35.6782	11985.5	0.453382	0.0817488	7.67229	0.435666
2016	Gansu	49	2189	45.72	3.93	17.28	0.32	8756	77230	3909	1.22	25759	7975	0.392081	1.459	3.44549	2.60974	2.2	1.01384	8.21	15.67	31.5	0.0302378	0.0630338	7529	19.14	464.81	14.3	0.217837	0.108433	84.44	598208	946.04	310.24	324.976	232.05	41.421	12374.3	0.454863	0.0897593	7.65207	0.437482
2017	Gansu	49	2217	46.62	4.12	17.19	0.33	9105	90285.6	4040.8	1.15158	23737.8	9672	0.418629	1.575	3.43772	2.57287	2.7	1.00591	7.22	13.13	33.3	0.0309281	0.0436821	20197	20.86	468.16	14.23	0.22496	0.114687	96.22	725924	1099.87	304.1	412.581	456.19	45.7531	30971.5	0.380264	0.0962479	7.55224	0.44296
2018	Gansu	49	2258	48.36	4.08	17.4	0.35	9479	120842	4544	1.18	22213.9	13958	0.410787	1.599	3.40266	2.49389	2.8	0.948694	6.73	12.55	33.5	0.0338845	0.048254	23617	28.3	504.77	14.32	0.235769	0.124664	103.74	826956	1127.95	356.54	506.367	1194.2	52.2835	49569	0.36037	0.0939235	7.55852	0.457458
2019	Gansu	49	2396	52.49	4.12	17.94	0.39	10350	143465	7329	1.26	25956	14894	0.377963	1.676	3.35684	2.52259	3	0.896734	5.95	11.29	36	0.0269562	0.0436786	25617	59.05	529.14	15.14	0.253507	0.130096	103.92	887836	1405.75	363.16	553.533	1958.88	60.911	54668	0.366752	0.0989069	7.50934	0.453254
2020	Gansu	50	2627	58.11	4.23	19.15	0.42	11815	128091	7642	1.22	26814	20991	0.23421	1.741	3.26972	2.48057	3.3	0.898855	59.54	8.58	36.3	0.0273887	0.0423014	25931	59.05	580.95	15.6	0.26509	0.148037	106.87	938821	1460.57	367.35	543.851	2557.64	64.0317	62176	0.367604	0.0953009	7.57661	0.461743
2012	Qinghai	9	1133	4.87	0.67	14.74	0.08	608	9347	559	0.69	5181	527	0.322533	1.184	3.2778	2.23719	3.4	1.8611	10.38	15.39	32.5	0.0379535	0.0385866	2829	24.32	179.51	6.6	0.300893	0.105271	94.6	95984	105.58	126.3	25.325	54.46	0.268072	738.5	0.46927	0.0504346	6.04737	0.612107
2013	Qinghai	9	1162	5.07	0.69	15.13	0.08	760	14999	549	0.65	4767	502	0.312584	1.215	3.14949	2.16141	3.3	1.77563	10.34	15.67	31.2	0.0543789	0.0409388	2981	19.42	162.01	7.01	0.212802	0.12021	93.88	109343	117.8	224.82	35.3	64.53	0.895218	1327	0.468913	0.0499986	6.25767	0.578707
2014	Qinghai	12	1220	5.29	0.62	15.36	0.07	821	12077	610	0.62	4731	619	0.295817	1.283	3.06289	2.12418	3.2	1.73315	10.5	15.43	31.6	0.0421024	0.0458149	3095	24.74	148.01	7.27	0.271372	0.139115	93.24	126793	134.15	236.23	60.4	77.21	1.23871	1915.5	0.47564	0.0551812	6.34212	0.584995
2015	Qinghai	12	1275	5.75	0.64	15.66	0.08	939	10507	632	0.48	4008	1217	0.26664	1.368	3.09366	2.24137	3.2	1.70663	10.43	15.08	29.8	0.0576573	0.0498486	7396	38.76	189.34	7.56	0.282825	0.172322	87.88	146152	208.14	419.14	643.7	101.65	1.21421	2504.4	0.564692	0.0860139	6.35437	0.626863
2016	Qinghai	12	1319	6.19	0.66	15.26	0.08	990	20910	661	0.54	4166	1357	0.25641	1.348	3.0883	2.2612	3.1	1.59418	2.91	5.62	31.1	0.048144	0.0394848	7527	44.16	196.17	7.86	0.294433	0.177079	90.95	179708	262.21	308.11	441.726	67.21	1.1541	6439.8	0.487316	0.0904182	6.38519	0.592733
2017	Qinghai	12	1391	6.7	0.69	15.64	0.08	1051	24698.1	651.9	0.677723	5655.8	1580	0.222282	1.282	3.08275	2.16841	3.1	1.59744	2.02	5.03	32.6	0.0398121	0.0168678	7699	38.29	209.57	8.09	0.319983	0.213669	102.09	210368	310.55	301.42	133.027	161.68	0.874396	14337.5	0.479529	0.098635	6.34388	0.583063
2018	Qinghai	12	1426	7.03	0.7	15.75	0.08	1175	26183.9	619.8	0.6	4301.1	2668	0.213345	1.267	3.03233	2.22148	3	1.52309	2.2	4.65	33.9	0.038551	0.0167945	7874	36.13	230.8	8.21	0.339182	0.241227	113.79	288659	355.42	351.43	168.044	422.81	1.41057	22235	0.486434	0.0905686	6.37332	0.574973
2019	Qinghai	12	1486	7.32	0.7	16.54	0.08	1288	24428	664	0.69	5476	3046	0.169471	1.287	2.94199	2.09812	2.2	1.42787	1.97	4.32	35.2	0.0372276	0.0126718	7834	33.36	267.71	8.38	0.375203	0.251237	110.73	324874	382.3	369.19	210.813	636.98	2.15429	10270	0.481065	0.0886731	6.37161	0.628355
2020	Qinghai	12	1499	7.41	0.73	17.37	0.07	1656	16593	731	0.71	4423	4693	0.0977446	1.336	2.87684	2.00386	2.1	1.38073	8.57	4.01	35.9	0.0380321	0.00763667	7819	33.36	317.96	8.51	0.367858	0.290202	111.31	375296	412.82	379.58	201.567	827.54	4.75928	10347.5	0.48417	0.0877602	6.36303	0.643011
2012	Ningxia	16	2107	9.64	1.02	17.43	0.09	1114	11808	1557	0.78	8073	844	0.471961	0.957	2.87884	2.53324	4.2	1.94866	22.8	40.66	38.4	0.0409204	0.0597661	3098	5.45	89.6	2.65	0.161533	0.0699393	92.5	66795.2	122.06	115.46	89.1129	61.11	6.42446	556	0.26428	0.0628286	6.76273	0.369181
2013	Ningxia	16	2195	10.45	1.05	17.3	0.1	1232	12909	1184	0.81	8234	1211	0.438492	0.998	2.82616	2.34523	4.1	1.85485	22.19	38.97	38.5	0.0356973	0.0773122	3537	12.08	102.77	2.86	0.169595	0.0807357	95.87	74046.6	150.3	222.32	86.3	75.71	7.93152	556.3	0.272866	0.0696392	6.95081	0.357887
2014	Ningxia	18	2255	11.14	1.13	17.01	0.12	1362	20919	1485	0.87	9500	1424	0.402977	1.027	2.76873	2.24272	4	1.79717	21.98	37.71	38	0.0345844	0.121316	5164	18.48	116.43	3.13	0.180944	0.0962684	104.04	88892.1	180.31	251.55	127.8	91.89	9.4388	35.7	0.306131	0.0723084	7.06476	0.363522
2015	Ningxia	18	2244	11.5	1.15	16.8	0.13	1410	18250	1420	0.88	9247	1865	0.389026	1.098	2.76193	2.25599	4	1.86759	21.1	35.76	37.9	0.0399564	0.0799843	8972	20.84	146.23	3.32	0.208348	0.108348	95.32	115695	200.76	440.18	111.7	123.23	11.4051	633.8	0.342358	0.0748342	7.12689	0.390996
2016	Ningxia	18	2225	11.71	1.16	17.07	0.14	1532	25119	1940	0.95	9004	2677	0.402825	1.153	2.75609	2.22842	3.9	1.76451	10.14	19.65	40.4	0.0292458	0.0681818	8707	40.58	164.24	3.39	0.219525	0.118029	106.15	161376	307.11	293.12	169.225	94.73	13.2037	691.2	0.262611	0.0756803	7.06817	0.39593
2017	Ningxia	19	2278	12.11	1.17	17.21	0.14	1570	53035.7	1923.9	1.12729	9858.9	4244	0.363916	1.098	2.74465	2.02558	3.9	1.87626	8.69	14.81	40.4	0.0419659	0.09881	30420	37.63	162.32	3.46	0.242057	0.138979	116.16	198617	415.05	305.24	249.487	204.87	15.5508	19064	0.280978	0.0772456	7.10906	0.398651
2018	Ningxia	19	2379	12.53	1.16	17.26	0.14	1590	33990.3	2224.2	1.23	11077.1	5658	0.349234	1.171	2.72421	2.03684	3.9	1.91624	9.18	13.06	40.5	0.0510056	0.0674489	18477	55.87	175.99	3.54	0.240099	0.148662	128.04	223071	498.23	355.14	267.11	462.92	18.5752	37437	0.285948	0.0771622	7.1309	0.382994
2019	Ningxia	19	2581	13.52	1.18	17.96	0.14	1997	60484	1915	1.45	12016	5555	0.330507	1.185	2.66978	2.10745	3.7	2.04029	9.01	12.5	41.3	0.0375724	0.0642209	26463	69.32	185.54	3.66	0.250112	0.148522	119.24	240152	520.04	362.35	243.538	743.92	23.9325	67092	0.287628	0.0816064	7.08674	0.3837
2020	Ningxia	20	2691	14.67	1.26	17.62	0.15	2218	62414	1824	1.52	12169	7710	0.117556	1.227	2.57182	1.90878	3.9	2.02344	22.03	7.16	42	0.0334243	0.0313594	26993	69.32	206.45	3.69	0.289071	0.164452	116.51	269378	549.95	361.52	235.545	924.34	27.5981	62558.8	0.275639	0.0814937	7.12367	0.37759
2012	Xinjiang	39	1596	26.87	2.79	16.87	0.12	3959	26834	3554	0.53	15671	3439	0.329595	0.867	2.766	2.64842	3.4	1.5764	67.92	79.61	35.9	0.0235729	0.211698	6655	550.57	227.79	16.59	0.210324	0.0647492	91	370667	548.07	148.76	22.7911	246.61	35.2604	12265	0.407844	0.0553741	7.58019	0.362419
2013	Xinjiang	41	1681	27.84	2.88	17.35	0.12	4615	32640	3692	0.54	15822	4998	0.274023	1.031	2.68778	2.37337	3.4	1.61443	67.24	82.94	36.4	0.0224934	0.202151	6453	585.02	263.17	17.02	0.233116	0.0704201	94.24	432624	628.6	276.48	50.6	298.29	49.652	8243	0.399556	0.0667469	7.70706	0.363238
2014	Xinjiang	44	1749	29.04	2.94	17.72	0.13	4901	32586	3503	0.53	15662	5238	0.27307	1.052	2.66094	2.40105	3.2	1.60954	67.02	85.3	36.8	0.0213576	0.183303	7586	497.04	300.85	17.55	0.243957	0.0870194	90.38	527301	734.3	256.91	375.4	329.03	49.7827	4221	0.422209	0.0718718	7.8148	0.357773
2015	Xinjiang	44	1759	30.47	2.89	18.22	0.13	5453	40103	3784	0.56	16949	8761	0.239515	1.292	2.7878	2.52207	2.9	1.68004	66.03	77.83	37.5	0.0187943	0.13138	8518	555.89	371.9	17.83	0.271669	0.10231	85.96	631259	1023.79	419.4	711.2	382.55	45.4613	199.2	0.455572	0.0763341	7.9036	0.408038
2016	Xinjiang	46	1780	31.99	2.98	17.4	0.14	5574	46154	4031	0.59	16945	7116	0.236695	1.367	2.79515	2.56476	2.5	1.68938	24.37	41.24	38.5	0.015724	0.121408	9666	518.73	504.37	18.21	0.27369	0.105614	88.91	771264	1323.9	303.31	326.19	252.85	73.3527	10.5	0.459159	0.0775361	7.97039	0.428848
2017	Xinjiang	47	1863	34.6	3.03	18.18	0.15	5636	43625.3	3427.8	0.521534	15212.1	8094	0.266458	1.346	2.78633	2.61656	2.6	1.59769	19.6	33.69	40	0.0117872	0.127619	13323	810.81	526	18.53	0.291367	0.107544	92.13	885343	1407.42	313.56	596.974	333.28	54.528	1585.5	0.51759	0.0788553	7.99125	0.42614
2018	Xinjiang	50	1954	37.49	3.08	19.01	0.15	6151	50954.6	3546.1	0.53	15022.1	9658	0.289362	1.387	2.73603	2.56774	2.4	1.45044	18.53	27.51	39.6	0.0188191	0.108489	21151	946.37	579.06	18.9	0.322571	0.113548	108.73	1.38637e+06	1678.63	357.37	850.876	856.18	76.431	3160	0.493203	0.0792929	8.01467	0.410888
2019	Xinjiang	54	2106	42.7	3.26	19.62	0.15	6643	44209	3538	0.47	13820	8652	0.211702	1.47	2.64167	2.48045	2.1	1.35985	16.54	23.86	39.9	0.0165291	0.120279	24123	454	606.72	19.42	0.337268	0.118156	108.79	1.19442e+06	1818.97	366.3	718.787	2006	76.2994	893	0.477871	0.074913	8.06527	0.390928
2020	Xinjiang	56	2331	48.67	3.42	19.94	0.17	7640	50664	3862	0.45	14109	12763	0.176134	1.491	2.47851	2.12946	2.4	1.37573	69.34	14.48	40.9	0.0149264	0.106851	32042	454	645.73	20.92	0.350622	0.182108	110.11	1.40237e+06	1943.82	364.88	731.349	3092.05	62.3685	14037.2	0.493711	0.0774701	8.19781	0.401024
